# Supplementary material for: Changes in trends and patterns of glycaemic control at Ghana’s National Diabetes Management and Research Centre during the era of the COVID-19 pandemic
Source: PLOS Glob Public Health. 2023 Jun 14;3(6):e0002024. doi: 10.1371/journal.pgph.0002024 (PMC10266607; doi:10.1371/journal.pgph.0002024)
Supplement: S1 Data — (XLSX) [file pgph.0002024.s001.xlsx]

## Sheet: Sheet1
SEX	AGE	YEAR	Currently working	LDL	NonHDLc	HBA1C	RECODE of bmi (BMI)	RECODE of hba1c (HBA1C)	RECODE of hba1c (HBA1C)	RECODE of hba1c (HBA1C)	RECODE of age (AGE)	RECODE of sbp (SBP)	RECODE of dbp (DBP)	Era of Covid-19	RECODE of year (YEAR )
Male	75	2015	No	3.48	4.65	6.09	Amputee	Good	Good	Good	60+	Prehypertension	Normal	No	Before
Female	37	2015	Yes	0	0	9.87	Overweight	Very poor	Poor	Poor	≤39	Normal	Normal	No	Before
Female	74	2015	Yes	5.27	7.79	10.9	Amputee	Very poor	Poor	Poor	60+	Hypertension	Prehypertension	No	Before
Female	48	2015	Yes	4.21	4.74	11.8	Amputee	Very poor	Poor	Poor	40-49	Hypertension	Hypertension	No	Before
Female	58	2015	Yes	2.29	3.5	9.43	Morbid obesity	Very poor	Poor	Poor	50-59	Prehypertension	Normal	No	Before
Male	60	2015	No	1.55	2	6.3	Amputee	Good	Good	Good	60+	Hypertension	Prehypertension	No	Before
Female	65	2015	No	3.2	3.6	8.8	Amputee	Poor	Poor	Poor	60+	Prehypertension	Normal	No	Before
Female	55	2015	Yes	2.58	2.9	11.4	Amputee	Very poor	Poor	Poor	50-59	Hypertension	Normal	No	Before
Female	60	2015	Yes	2.35	3.06	8.4	Amputee	Poor	Poor	Poor	60+	Hypertension	Prehypertension	No	Before
Male	65	2015	Yes	2.89	3.36	9.7	Amputee	Very poor	Poor	Poor	60+	Hypertension	Hypertension	No	Before
Male	65	2015	Yes	1.89	2.2	17.2	Normal	Very poor	Poor	Poor	60+	Normal	Normal	No	Before
Female	63	2015	No	5.8	6	7.5	Amputee	Fairly good	Intermediate	Good	60+	Prehypertension	Normal	No	Before
Female	44	2015	Yes	2.8	3.33	9.8	Amputee	Very poor	Poor	Poor	40-49	Hypertension	Normal	No	Before
Male	42	2019	Yes	1.36	2.03	9.3	Amputee	Very poor	Poor	Poor	40-49	Hypertension	Hypertension	No	Before
Male	52	2019	Yes	3.97	4.5	9.4	Amputee	Very poor	Poor	Poor	50-59	Prehypertension	Normal	No	Before
Female	68	2019	Yes	4.86	5.36	6.6	Amputee	Good	Good	Good	60+	Hypertension	Hypertension	No	Before
Female	55	2019	No	2.58	3.18	15.3	Amputee	Very poor	Poor	Poor	50-59	Hypertension	Normal	No	Before
Female	51	2019	Yes	0	0	12	Normal	Very poor	Poor	Poor	50-59	Hypertension	Hypertension	No	Before
Female	30	2019	Yes	2.69	3.1	6	Morbid obesity	Good	Good	Good	≤39	Prehypertension	Prehypertension	No	Before
Female	56	2019	Yes	2.68	3.38	10.8	Normal	Very poor	Poor	Poor	50-59	Hypertension	Hypertension	No	Before
Female	43	2019	Yes	4.36	4.74	10.5	Amputee	Very poor	Poor	Poor	40-49	Normal	Normal	No	Before
Female	55	2019	Yes	2.98	4.05	10.4	Amputee	Very poor	Poor	Poor	50-59	Hypertension	Prehypertension	No	Before
Male	68	2019	Yes	3.22	3.92	12.6	Amputee	Very poor	Poor	Poor	60+	Prehypertension	Normal	No	Before
Male	41	2019	Yes	1.47	2.16	14.8	Amputee	Very poor	Poor	Poor	40-49	Normal	Prehypertension	No	Before
Female	58	2019	No	4.68	5.25	8.2	Amputee	Poor	Poor	Poor	50-59	Prehypertension	Normal	No	Before
Female	66	2019	Yes	1.92	3.49	6.2	Amputee	Good	Good	Good	60+	Normal	Normal	No	Before
Male	58	2019	Yes	1.16	1.7	12.6	Normal	Very poor	Poor	Poor	50-59	Hypertension	Normal	No	Before
Female	48	2019	Yes	3.34	4.12	13.3	Amputee	Very poor	Poor	Poor	40-49	Prehypertension	Normal	No	Before
Female	63	2019	No	2.57	3.2	9.4	Normal	Very poor	Poor	Poor	60+	Hypertension	Hypertension	No	Before
Female	74	2019	No	4.28	5.13	10.4	Overweight	Very poor	Poor	Poor	60+	Hypertension	Hypertension	No	Before
Male	56	2019	Yes	3.19	3.93	12.1	Amputee	Very poor	Poor	Poor	50-59	Prehypertension	Normal	No	Before
Female	28	2019	No	2.67	2.85	5.5	Amputee	Good	Good	Good	≤39	Hypertension	Hypertension	No	Before
Female	40	2015	No	2.64	2.81	11	Amputee	Very poor	Poor	Poor	40-49	Normal	Normal	No	Before
Female	88	2021	No	2.24	2.43	5.9	Amputee	Good	Good	Good	60+	Prehypertension	Prehypertension	Yes	During
Male	68	2015	No	5.63	6.25	9.7	Amputee	Very poor	Poor	Poor	60+	Hypertension	Normal	No	Before
Female	42	2015	Yes	3.99	4.13	6.7	Morbid obesity	Good	Good	Good	40-49	Prehypertension	Prehypertension	No	Before
Male	52	2015	Yes	3.71	4.7	14.2	Morbid obesity	Very poor	Poor	Poor	50-59	Hypertension	Hypertension	No	Before
Female	59	2021	No	3.49	4.23	6.9	Amputee	Good	Good	Good	50-59	Prehypertension	Hypertension	Yes	During
Male	72	2015	Yes	4.24	4.81	7.5	Amputee	Fairly good	Intermediate	Good	60+	Hypertension	Hypertension	No	Before
Male	69	2021	No	2.66	3.58	15	Amputee	Very poor	Poor	Poor	60+	Hypertension	Prehypertension	Yes	During
Female	68	2021	No	4.65	5	11.2	Amputee	Very poor	Poor	Poor	60+	Hypertension	Hypertension	Yes	During
Female	53	2017	Yes	3.85	4.57	5.8	Amputee	Good	Good	Good	50-59	Hypertension	Hypertension	No	Before
Female	64	2015	No	3.7	4.6	6.9	Amputee	Good	Good	Good	60+	Hypertension	Normal	No	Before
Female	54	2015	Yes	5.49	5.95	6.4	Overweight	Good	Good	Good	50-59	Prehypertension	Hypertension	No	Before
Male	54	2021	Yes	2.69	3.16	16.3	Amputee	Very poor	Poor	Poor	50-59	Hypertension	Hypertension	Yes	During
Female	45	2015	Yes	7.34	7.81	8	Amputee	Poor	Poor	Poor	40-49	Prehypertension	Normal	No	Before
Female	69	2017	Yes	5.43	6.09	11.8	Amputee	Very poor	Poor	Poor	60+	Prehypertension	Normal	No	Before
Male	66	2015	No	4.22	4.87	6.6	Amputee	Good	Good	Good	60+	Prehypertension	Prehypertension	No	Before
Female	50	2015	Yes	0.86	1.5	7.7	Amputee	Fairly good	Intermediate	Good	50-59	Hypertension	Hypertension	No	Before
Female	60	2015	Yes	4.29	5	9.2	Amputee	Very poor	Poor	Poor	60+	Hypertension	Prehypertension	No	Before
Male	55	2015	Yes	3.82	4.03	7	Amputee	Fairly good	Intermediate	Good	50-59	Hypertension	Hypertension	No	Before
Female	60	2015	Yes	2.64	2.8	6.9	Amputee	Good	Good	Good	60+	Prehypertension	Normal	No	Before
Female	69	2015	No	4.3	4.47	9	Amputee	Poor	Poor	Poor	60+	Hypertension	Prehypertension	No	Before
Female	55	2015	No	2.86	3.29	6.5	Amputee	Good	Good	Good	50-59	Prehypertension	Prehypertension	No	Before
Male	55	2015	Yes	3.78	4.2	7.5	Amputee	Fairly good	Intermediate	Good	50-59	Hypertension	Normal	No	Before
Female	74	2015	No	1.2	1.62	8.2	Amputee	Poor	Poor	Poor	60+	Prehypertension	Normal	No	Before
Male	59	2015	Yes	2.84	3.2	6	Morbid obesity	Good	Good	Good	50-59	Prehypertension	Normal	No	Before
Male	40	2016	Yes	2.89	3.7	9.7	Amputee	Very poor	Poor	Poor	40-49	Hypertension	Hypertension	No	Before
Female	62	2015	Yes	3.79	4.1	6	Amputee	Good	Good	Good	60+	Normal	Normal	No	Before
Female	60	2015		2.22	2.63	12.5	Amputee	Very poor	Poor	Poor	60+	Normal	Normal	No	Before
Female	43	2015	Yes	0.63	1.3	9.2	Morbid obesity	Very poor	Poor	Poor	40-49	Normal	Normal	No	Before
Female	60	2015		2.24	2.76	13.7	Amputee	Very poor	Poor	Poor	60+	Prehypertension	Prehypertension	No	Before
Female	68	2015	Yes	3.45	4.26	5.5	Amputee	Good	Good	Good	60+	Normal	Normal	No	Before
Male	43	2015	Yes	4.61	5.1	10.2	Amputee	Very poor	Poor	Poor	40-49	Hypertension	Normal	No	Before
Male	52	2015	Yes	3.17	3.65	6.1	Amputee	Good	Good	Good	50-59	Prehypertension	Prehypertension	No	Before
Male	69	2018	No	3.17	3.81	12	Amputee	Very poor	Poor	Poor	60+	Prehypertension	Prehypertension	No	Before
Female	50	2015		2.28	2.63	6	Amputee	Good	Good	Good	50-59	Normal	Normal	No	Before
Male	39	2015	Yes	1.4	1.8	10.1	Amputee	Very poor	Poor	Poor	≤39	Normal	Normal	No	Before
Male	62	2015	Yes	2.22	2.58	9.1	Amputee	Very poor	Poor	Poor	60+	Hypertension	Normal	No	Before
Female	65	2015		2.74	3.05	7.5	Morbid obesity	Fairly good	Intermediate	Good	60+	Hypertension	Prehypertension	No	Before
Male	67	2015	Yes	3.42	3.7	8.5	Amputee	Poor	Poor	Poor	60+	Hypertension	Normal	No	Before
Female	60	2015		2.43	2.77	7.9	Normal	Fairly good	Intermediate	Good	60+	Prehypertension	Prehypertension	No	Before
Female	47	2015	Yes	3.2	3.53	6.4	Amputee	Good	Good	Good	40-49	Prehypertension	Normal	No	Before
Male	52	2015	No	5.26	5.83	13.3	Amputee	Very poor	Poor	Poor	50-59	Hypertension	Hypertension	No	Before
Female	59	2015	Yes	2.88	3.22	7.6	Amputee	Fairly good	Intermediate	Good	50-59	Prehypertension	Normal	No	Before
Female	63	2015	Yes	2.54	3.2	11.5	Amputee	Very poor	Poor	Poor	60+	Prehypertension	Prehypertension	No	Before
Female	65	2020		4.89	5.71	14.2	Normal	Very poor	Poor	Poor	60+	Normal	Prehypertension	Yes	During
Female	70	2017		1.54	2.18	8.1	Amputee	Poor	Poor	Poor	60+	Hypertension	Normal	No	Before
Male	56	2015	Yes	2.45	3	16.4	Amputee	Very poor	Poor	Poor	50-59	Prehypertension	Normal	No	Before
Male	58	2015	Yes	2.47	2.66	6	Amputee	Good	Good	Good	50-59	Hypertension	Prehypertension	No	Before
Female	65	2015		2.56	2.86	12.1	Amputee	Very poor	Poor	Poor	60+	Hypertension	Normal	No	Before
Female	51	2018	Yes	3.93	4.74	6.6	Overweight	Good	Good	Good	50-59	Prehypertension	Hypertension	No	Before
Female	66	2019		1.91	2.39	9.7	Overweight	Very poor	Poor	Poor	60+	Prehypertension	Prehypertension	No	Before
Male	62	2015	Yes	2.16	2.45	6.5	Amputee	Good	Good	Good	60+	Normal	Normal	No	Before
Female	55	2019	Yes	4.5	4.93	12.4	Amputee	Very poor	Poor	Poor	50-59	Normal	Normal	No	Before
Female	65	2019		4.98	6.73	9.8	Morbid obesity	Very poor	Poor	Poor	60+	Hypertension	Prehypertension	No	Before
Female	68	2019	No	2.63	2.81	10.3	Overweight	Very poor	Poor	Poor	60+	Hypertension	Normal	No	Before
Female	36	2019	Yes	3.57	4.16	8.8	Normal	Poor	Poor	Poor	≤39	Normal	Normal	No	Before
Male	54	2019	Yes	3.11	3.76	10.4	Overweight	Very poor	Poor	Poor	50-59	Prehypertension	Normal	No	Before
Female	51	2019		2.5	3.26	9.5	Morbid obesity	Very poor	Poor	Poor	50-59	Prehypertension	Prehypertension	No	Before
Female	52	2019		0	0	8.2	Overweight	Poor	Poor	Poor	50-59	Prehypertension	Normal	No	Before
Female	58	2019	Yes	1.72	2.21	6.2	Amputee	Good	Good	Good	50-59	Normal	Normal	No	Before
Male	31	2019	Yes	2.98	3.51	5.7	Amputee	Good	Good	Good	≤39	Prehypertension	Prehypertension	No	Before
Female	36	2019	Yes	1.2	1.5	6.6	Morbid obesity	Good	Good	Good	≤39	Normal	Normal	No	Before
Female	54	2019	Yes	2.96	3.5	7.1	Overweight	Fairly good	Intermediate	Good	50-59	Hypertension	Hypertension	No	Before
Male	44	2019	Yes	2.97	3.3	9.4	Normal	Very poor	Poor	Poor	40-49	Prehypertension	Normal	No	Before
Female	62	2019		3.05	3.86	6.4	Overweight	Good	Good	Good	60+	Hypertension	Hypertension	No	Before
Female	52	2019		3.25	3.79	7.5	Overweight	Fairly good	Intermediate	Good	50-59	Hypertension	Hypertension	No	Before
Male	45	2019	Yes	1.46	1.76	15.1	Normal	Very poor	Poor	Poor	40-49	Hypertension	Normal	No	Before
Female	53	2019	Yes	3.04	3.82	6	Amputee	Good	Good	Good	50-59	Hypertension	Normal	No	Before
Male	51	2019	Yes	2.12	2.6	6.2	Normal	Good	Good	Good	50-59	Hypertension	Prehypertension	No	Before
Female	63	2019	Yes	1.42	1.91	6.8	Underweight	Good	Good	Good	60+	Normal	Normal	No	Before
Male	52	2015		2.7	3.51	7.5	Amputee	Fairly good	Intermediate	Good	50-59	Hypertension	Normal	No	Before
Female	70	2015		2.63	3.25	7.5	Amputee	Fairly good	Intermediate	Good	60+	Prehypertension	Prehypertension	No	Before
Male	63	2016	Yes	3	3.52	10.2	Amputee	Very poor	Poor	Poor	60+	Hypertension	Normal	No	Before
Female	55	2015	Yes	2.92	3.5	6.5	Amputee	Good	Good	Good	50-59	Prehypertension	Prehypertension	No	Before
Female	56	2015	Yes	1.97	2.43	7	Amputee	Fairly good	Intermediate	Good	50-59	Prehypertension	Hypertension	No	Before
Male	54	2015	Yes	2.87	3.26	10.3	Normal	Very poor	Poor	Poor	50-59	Hypertension	Hypertension	No	Before
Male	47	2019	Yes	4.68	4.93	6	Normal	Good	Good	Good	40-49	Prehypertension	Normal	No	Before
Male	69	2015	Yes	4.89	5.31	5.9	Amputee	Good	Good	Good	60+	Prehypertension	Hypertension	No	Before
Female	61	2019	Yes	1.92	2.41	6.8	Amputee	Good	Good	Good	60+			No	Before
Female	82	2019	No	1.53	2.22	7.5	Overweight	Fairly good	Intermediate	Good	60+	Hypertension	Hypertension	No	Before
Female	43	2019	Yes	3.29	3.77	6.6	Overweight	Good	Good	Good	40-49	Hypertension	Prehypertension	No	Before
Male	46	2019	Yes	4.44	5.06	5.5	Normal	Good	Good	Good	40-49	Prehypertension	Normal	No	Before
Female	57	2019	Yes	3.48	4.2	6.9	Overweight	Good	Good	Good	50-59	Hypertension	Hypertension	No	Before
Female	31	2019	Yes	4.39	5.08	6.1	Morbid obesity	Good	Good	Good	≤39	Prehypertension	Normal	No	Before
Female	81	2019	No	1.68	2.17	5.7	Morbid obesity	Good	Good	Good	60+	Hypertension	Normal	No	Before
Male	45	2019	Yes	3.99	4.4	8.9	Morbid obesity	Poor	Poor	Poor	40-49	Normal	Normal	No	Before
Female	71	2019	No	2.86	3.98	6.2	Overweight	Good	Good	Good	60+	Prehypertension	Normal	No	Before
Male	78	2019	Yes	2.71	3.3	6.1	Overweight	Good	Good	Good	60+	Prehypertension	Normal	No	Before
Male	61	2019	No	3.16	3.47	6.2	Overweight	Good	Good	Good	60+	Hypertension	Normal	No	Before
Female	52	2019	Yes	5.32	5.75	6.1	Morbid obesity	Good	Good	Good	50-59	Hypertension	Hypertension	No	Before
Male	68	2019	No	1.84	2.3	6	Amputee	Good	Good	Good	60+	Hypertension	Hypertension	No	Before
Male	40	2019		4.14	4.8	9.6	Morbid obesity	Very poor	Poor	Poor	40-49	Hypertension	Prehypertension	No	Before
Male	62	2019	Yes	2.88	3.51	7.9	Normal	Fairly good	Intermediate	Good	60+	Prehypertension	Prehypertension	No	Before
Female	30	2019	Yes	2.39	2.65	10.5	Normal	Very poor	Poor	Poor	≤39	Prehypertension	Normal	No	Before
Female	66	2019	No	4.16	4.74	9.9	Overweight	Very poor	Poor	Poor	60+	Hypertension	Prehypertension	No	Before
Male	68	2019	Yes	4.16	4.6	8.7	Normal	Poor	Poor	Poor	60+	Normal	Normal	No	Before
Female	37	2019	Yes	2.09	2.45	6.5	Morbid obesity	Good	Good	Good	≤39	Normal	Normal	No	Before
Female	67	2019	Yes	3.56	4.11	6	Overweight	Good	Good	Good	60+	Hypertension	Normal	No	Before
Male	51	2019		1.15	1.55	8.4	Amputee	Poor	Poor	Poor	50-59	Prehypertension	Prehypertension	No	Before
Female	66	2015	Yes	4.23	4.62	10.7	Overweight	Very poor	Poor	Poor	60+	Hypertension	Normal	No	Before
Female	46	2015	Yes	1.81	2.8	5.7	Morbid obesity	Good	Good	Good	40-49	Prehypertension	Prehypertension	No	Before
Female	57	2015		5.07	5.37	7.3	Overweight	Fairly good	Intermediate	Good	50-59	Normal	Prehypertension	No	Before
Female	24	2015		2.77	3.2	7.8	Morbid obesity	Fairly good	Intermediate	Good	≤39	Prehypertension	Normal	No	Before
Female	42	2020	Yes	3.52	4.32	5.9	Morbid obesity	Good	Good	Good	40-49	Hypertension	Prehypertension	Yes	During
Male	68	2020	No	5.35	5.97	6.7	Amputee	Good	Good	Good	60+	Hypertension	Hypertension	Yes	During
Female	70	2015	Yes	3.23	4.85	8.3	Morbid obesity	Poor	Poor	Poor	60+	Prehypertension	Normal	No	Before
Female	59	2015	Yes	3.77	4.14	6	Overweight	Good	Good	Good	50-59	Hypertension	Prehypertension	No	Before
Female	53	2015	Yes	1.5	1.9	7.7	Morbid obesity	Fairly good	Intermediate	Good	50-59	Prehypertension	Normal	No	Before
Male	51	2015	Yes	1.71	2.23	7.9	Normal	Fairly good	Intermediate	Good	50-59	Normal	Normal	No	Before
Female	45	2015	Yes	4.16	4.7	11.6	Amputee	Very poor	Poor	Poor	40-49	Hypertension	Normal	No	Before
Male	67	2015	Yes	3.61	3.8	6.2	Amputee	Good	Good	Good	60+	Hypertension	Normal	No	Before
Male	63	2015	No	2.72	3.3	10.2	Amputee	Very poor	Poor	Poor	60+	Prehypertension	Normal	No	Before
Female	23	2015	Yes	3.15	4	6.9	Amputee	Good	Good	Good	≤39	Hypertension	Hypertension	No	Before
Female	55	2015	Yes	3.35	4.2	7.8	Amputee	Fairly good	Intermediate	Good	50-59	Hypertension	Hypertension	No	Before
Female	58	2015	Yes	3.74	4.1	9.8	Amputee	Very poor	Poor	Poor	50-59	Normal	Normal	No	Before
Male	40	2015	Yes	2.38	2.7	8.9	Amputee	Poor	Poor	Poor	40-49	Hypertension	Prehypertension	No	Before
Female	32	2015	Yes	5.73	6.3	6.4	Amputee	Good	Good	Good	≤39	Normal	Normal	No	Before
Female	50	2015	Yes	2.69	3.15	6	Amputee	Good	Good	Good	50-59	Hypertension	Hypertension	No	Before
Female	37	2015	Yes	2.79	2.97	10	Amputee	Very poor	Poor	Poor	≤39	Normal	Normal	No	Before
Female	50	2015	Yes	2.11	3.1	12.3	Amputee	Very poor	Poor	Poor	50-59	Normal	Normal	No	Before
Female	59	2015	Yes	2.94	3.8	7.5	Amputee	Fairly good	Intermediate	Good	50-59	Normal	Normal	No	Before
Female	38	2015	Yes	4.06	4.6	6.5	Amputee	Good	Good	Good	≤39	Normal	Normal	No	Before
Female	49	2015	Yes	2.34	2.97	6.6	Amputee	Good	Good	Good	40-49	Normal	Normal	No	Before
Male	54	2015	Yes	3.14	3.63	5.9	Amputee	Good	Good	Good	50-59	Normal	Normal	No	Before
Female	51	2015	Yes	2.93	3.6	5.3	Amputee	Good	Good	Good	50-59	Prehypertension	Hypertension	No	Before
Male	44	2015	Yes	4.44	4.8	5.5	Amputee	Good	Good	Good	40-49	Prehypertension	Prehypertension	No	Before
Female	20	2015	Yes	5.91	6.4	9.7	Amputee	Very poor	Poor	Poor	≤39	Prehypertension	Prehypertension	No	Before
Female	32	2015	Yes	3.28	3.8	7.9	Amputee	Fairly good	Intermediate	Good	≤39	Normal	Normal	No	Before
Male	76	2015	No	3.55	4	5.3	Amputee	Good	Good	Good	60+	Prehypertension	Normal	No	Before
Male	53	2015	Yes	2.04	2.4	7	Amputee	Fairly good	Intermediate	Good	50-59	Prehypertension	Prehypertension	No	Before
Female	51	2015	Yes	2.76	3.36	9	Normal	Poor	Poor	Poor	50-59	Normal	Normal	No	Before
Female	65	2015	Yes	3	3.37	9.6	Amputee	Very poor	Poor	Poor	60+			No	Before
Male	57	2015	Yes	2.33	3.05	11.7	Amputee	Very poor	Poor	Poor	50-59			No	Before
Female	46	2015		0	0	10.8	Amputee	Very poor	Poor	Poor	40-49			No	Before
Male	73	2015	No	1.01	1.5	15.5	Amputee	Very poor	Poor	Poor	60+	Prehypertension	Normal	No	Before
Male	33	2015	Yes	2.68	3.08	16.2	Overweight	Very poor	Poor	Poor	≤39	Normal	Normal	No	Before
Female	47	2015	Yes	3.05	3.5	13.6	Overweight	Very poor	Poor	Poor	40-49	Hypertension	Hypertension	No	Before
Male	50	2015	Yes	3.8	4.2	6.1	Overweight	Good	Good	Good	50-59	Hypertension	Hypertension	No	Before
Female	56	2015	Yes	3.35	3.88	7.4	Morbid obesity	Fairly good	Intermediate	Good	50-59	Normal	Normal	No	Before
Female	28	2015	Yes	3.68	3.9	5.8	Morbid obesity	Good	Good	Good	≤39	Hypertension	Normal	No	Before
Female	70	2015	No	4.4	4.72	6.8	Amputee	Good	Good	Good	60+			No	Before
Female	56	2015	Yes	2.27	3.3	7.5	Overweight	Fairly good	Intermediate	Good	50-59	Hypertension	Prehypertension	No	Before
Male	25	2015	Yes	2.73	3.5	13.4	Overweight	Very poor	Poor	Poor	≤39	Normal	Prehypertension	No	Before
Female	34	2015	Yes	2.44	2.8	8.5	Morbid obesity	Poor	Poor	Poor	≤39	Normal	Normal	No	Before
Male	49	2015	Yes	2.55	3	12.5	Normal	Very poor	Poor	Poor	40-49	Prehypertension	Prehypertension	No	Before
Female	49	2015		3.41	3.87	6.7	Normal	Good	Good	Good	40-49	Hypertension	Prehypertension	No	Before
Female	74	2015	No	2.44	3.2	6.5	Morbid obesity	Good	Good	Good	60+	Hypertension	Normal	No	Before
Male	53	2015	Yes	2.82	3.5	13.8	Normal	Very poor	Poor	Poor	50-59	Hypertension	Hypertension	No	Before
Male	67	2015	No	5.43	5.82	9.2	Normal	Very poor	Poor	Poor	60+	Hypertension	Normal	No	Before
Male	36	2015	Yes	2.21	2.6	14	Normal	Very poor	Poor	Poor	≤39	Normal	Normal	No	Before
Male	67	2015	No	0	0	6.6	Overweight	Good	Good	Good	60+	Prehypertension	Normal	No	Before
Female	58	2015	Yes	3.36	3.9	9.2	Morbid obesity	Very poor	Poor	Poor	50-59	Normal	Normal	No	Before
Male	46	2015	Yes	2.54	2.79	10.6	Overweight	Very poor	Poor	Poor	40-49	Prehypertension	Normal	No	Before
Male	66	2015	No	1.59	1.99	6.4	Overweight	Good	Good	Good	60+	Prehypertension	Normal	No	Before
Male	53	2015	Yes	5.41	7.41	5.9	Overweight	Good	Good	Good	50-59	Prehypertension	Hypertension	No	Before
Female	75	2015	No	5.43	6.35	13.1	Amputee	Very poor	Poor	Poor	60+	Prehypertension	Normal	No	Before
Male	54	2015	Yes	2.81	3	6.7	Normal	Good	Good	Good	50-59	Prehypertension	Hypertension	No	Before
Male	53	2015	Yes	3.55	3.96	9.7	Amputee	Very poor	Poor	Poor	50-59	Hypertension	Hypertension	No	Before
Male	66	2015	Yes	2.39	2.7	7.4	Amputee	Fairly good	Intermediate	Good	60+	Prehypertension	Normal	No	Before
Female	51	2015	Yes	4.42	5.1	9.3	Amputee	Very poor	Poor	Poor	50-59	Prehypertension	Normal	No	Before
Male	59	2015	Yes	1.6	1.76	7.6	Amputee	Fairly good	Intermediate	Good	50-59	Hypertension	Normal	No	Before
Female	48	2015	Yes	4.89	5.25	10	Amputee	Very poor	Poor	Poor	40-49	Normal	Normal	No	Before
Male	59	2015		3.4	3.6	5.9	Amputee	Good	Good	Good	50-59	Hypertension	Hypertension	No	Before
Female	47	2015	Yes	4.06	4.5	6.6	Amputee	Good	Good	Good	40-49	Normal	Normal	No	Before
Female	50	2015	Yes	5.6	7.08	5.9	Amputee	Good	Good	Good	50-59	Prehypertension	Prehypertension	No	Before
Female	75	2015		2.62	3.51	6.5	Amputee	Good	Good	Good	60+	Hypertension	Prehypertension	No	Before
Female	74	2015		2.88	3.2	4.7	Normal	Good	Good	Good	60+	Hypertension	Hypertension	No	Before
Female	35	2015	Yes	3.74	4.1	9.1	Overweight	Very poor	Poor	Poor	≤39	Normal	Normal	No	Before
Female	91	2015	No	4.17	4.8	10.7	Overweight	Very poor	Poor	Poor	60+	Prehypertension	Normal	No	Before
Female	48	2015	No	5.87	6.5	11.8	Overweight	Very poor	Poor	Poor	40-49	Normal	Normal	No	Before
Female	56	2015		1.74	1.84	5.1	Underweight	Good	Good	Good	50-59	Hypertension	Hypertension	No	Before
Male	51	2015	Yes	4.49	5.3	9.6	Overweight	Very poor	Poor	Poor	50-59	Normal	Normal	No	Before
Female	44	2015	Yes	3.07	3.42	6.1	Amputee	Good	Good	Good	40-49	Normal	Normal	No	Before
Female	34	2015	Yes	1.32	1.58	13.5	Normal	Very poor	Poor	Poor	≤39	Normal	Normal	No	Before
Female	36	2015	Yes	4.85	5.3	5.5	Morbid obesity	Good	Good	Good	≤39	Normal	Normal	No	Before
Male	69	2015	Yes	3.29	3.73	6.8	Overweight	Good	Good	Good	60+	Prehypertension	Normal	No	Before
Female	71	2015		4.18	4.7	6.7	Amputee	Good	Good	Good	60+			No	Before
Female	47	2015	Yes	4.75	5.1	5	Overweight	Good	Good	Good	40-49	Prehypertension	Hypertension	No	Before
Male	65	2015	Yes	5.32	6.91	9.8	Overweight	Very poor	Poor	Poor	60+	Normal	Normal	No	Before
Male	64	2015	No	4.1	5	10.2	Morbid obesity	Very poor	Poor	Poor	60+	Hypertension	Hypertension	No	Before
Male	72	2015	No	3.72	3.9	5.9	Normal	Good	Good	Good	60+	Hypertension	Normal	No	Before
Female	57	2015	Yes	3.51	3.75	10.7	Normal	Very poor	Poor	Poor	50-59	Prehypertension	Prehypertension	No	Before
Male	67	2015	No	3.23	3.5	6.6	Overweight	Good	Good	Good	60+	Hypertension	Hypertension	No	Before
Female	56	2015	Yes	1.98	2.3	5.2	Morbid obesity	Good	Good	Good	50-59	Hypertension	Prehypertension	No	Before
Female	48	2015		2.68	3.15	8	Morbid obesity	Poor	Poor	Poor	40-49	Prehypertension	Normal	No	Before
Male	74	2015	No	2.71	3.03	6.2	Normal	Good	Good	Good	60+	Hypertension	Prehypertension	No	Before
Male	45	2015	Yes	3.17	4.11	13.1	Normal	Very poor	Poor	Poor	40-49	Normal	Prehypertension	No	Before
Female	55	2015		4.42	4.9	9.7	Morbid obesity	Very poor	Poor	Poor	50-59	Normal	Prehypertension	No	Before
Female	52	2015	Yes	5.78	6.58	7.9	Overweight	Fairly good	Intermediate	Good	50-59	Hypertension	Hypertension	No	Before
Female	61	2015	No	2.55	2.8	7.1	Normal	Fairly good	Intermediate	Good	60+	Normal	Normal	No	Before
Male	48	2016	Yes	3.15	3.6	11.7	Amputee	Very poor	Poor	Poor	40-49	Prehypertension	Hypertension	No	Before
Female	47	2016	Yes	1.98	2.2	12.3	Amputee	Very poor	Poor	Poor	40-49	Normal	Normal	No	Before
Male	31	2016	Yes	2.21	2.7	11.4	Normal	Very poor	Poor	Poor	≤39	Prehypertension	Prehypertension	No	Before
Male	67	2016	Yes	2.34	2.7	5.8	Overweight	Good	Good	Good	60+	Prehypertension	Normal	No	Before
Male	36	2016	Yes	1.59	1.86	11.5	Amputee	Very poor	Poor	Poor	≤39	Prehypertension	Normal	No	Before
Female	58	2016	Yes	3.83	4.5	13.1	Amputee	Very poor	Poor	Poor	50-59	Hypertension	Normal	No	Before
Female	59	2016	Yes	5.86	6.53	17.9	Amputee	Very poor	Poor	Poor	50-59	Hypertension	Prehypertension	No	Before
Female	83	2016	Yes	4.39	5.06	9.5	Overweight	Very poor	Poor	Poor	60+	Prehypertension	Prehypertension	No	Before
Female	50	2016	Yes	6.01	6.5	10.3	Overweight	Very poor	Poor	Poor	50-59	Hypertension	Hypertension	No	Before
Male	62	2016	Yes	2.31	2.8	14.9	Amputee	Very poor	Poor	Poor	60+	Normal	Normal	No	Before
Male	58	2020	Yes	3.2	3.6	9	Overweight	Poor	Poor	Poor	50-59	Prehypertension	Prehypertension	Yes	During
Male	42	2016		4.91	5.4	9	Amputee	Poor	Poor	Poor	40-49			No	Before
Female	53	2016		2.64	3	7.2	Amputee	Fairly good	Intermediate	Good	50-59	Prehypertension	Normal	No	Before
Male	71	2016	No	1.33	2.4	7.1	Amputee	Fairly good	Intermediate	Good	60+	Normal	Normal	No	Before
Female	39	2016	No	3.55	4	8.1	Amputee	Poor	Poor	Poor	≤39	Prehypertension	Prehypertension	No	Before
Male	39	2016	Yes	2.34	2.83	15.9	Amputee	Very poor	Poor	Poor	≤39	Normal	Prehypertension	No	Before
Female	53	2016	Yes	2.46	3	10.9	Amputee	Very poor	Poor	Poor	50-59	Hypertension	Prehypertension	No	Before
Female	55	2016	Yes	3.62	4.16	6.3	Morbid obesity	Good	Good	Good	50-59	Prehypertension	Normal	No	Before
Female	45	2016	Yes	3.19	3.92	6	Morbid obesity	Good	Good	Good	40-49	Hypertension	Hypertension	No	Before
Female	42	2016	Yes	2.9	3.3	9.4	Overweight	Very poor	Poor	Poor	40-49	Hypertension	Prehypertension	No	Before
Female	30	2016	No	1.99	2.4	7.5	Normal	Fairly good	Intermediate	Good	≤39	Normal	Normal	No	Before
Female	58	2016	Yes	4.29	5	10.9	Overweight	Very poor	Poor	Poor	50-59	Hypertension	Normal	No	Before
Female	69	2016	No	3.41	4.5	4.8	Amputee	Good	Good	Good	60+	Prehypertension	Normal	No	Before
Female	55	2016	No	3.68	4.39	7.1	Overweight	Fairly good	Intermediate	Good	50-59	Prehypertension	Hypertension	No	Before
Male	64	2016	Yes	3.51	4.13	9.1	Amputee	Very poor	Poor	Poor	60+	Normal	Normal	No	Before
Female	52	2016	Yes	2.66	3.6	8.9	Morbid obesity	Poor	Poor	Poor	50-59	Prehypertension	Prehypertension	No	Before
Male	47	2016	Yes	2.72	3.3	6.9	Normal	Good	Good	Good	40-49	Normal	Normal	No	Before
Female	63	2016	No	3.08	3.3	5.9	Morbid obesity	Good	Good	Good	60+	Hypertension	Hypertension	No	Before
Male	70	2016	No	4.8	5	10.7	Overweight	Very poor	Poor	Poor	60+	Prehypertension	Normal	No	Before
Female	50	2016	Yes	3.7	4.6	7.3	Morbid obesity	Fairly good	Intermediate	Good	50-59	Prehypertension	Normal	No	Before
Female	51	2016	Yes	4.03	4.66	9.6	Overweight	Very poor	Poor	Poor	50-59	Hypertension	Normal	No	Before
Female	33	2016	Yes	3.31	3.8	6.3	Normal	Good	Good	Good	≤39	Prehypertension	Normal	No	Before
Female	60	2016	No	2.91	3.4	10.5	Overweight	Very poor	Poor	Poor	60+	Prehypertension	Normal	No	Before
Female	44	2016	Yes	2.28	2.51	8.8	Normal	Poor	Poor	Poor	40-49	Normal	Normal	No	Before
Male	37	2016	Yes	3.23	3.63	6.7	Normal	Good	Good	Good	≤39	Prehypertension	Normal	No	Before
Male	58	2016	Yes	5.14	5.7	5.7	Amputee	Good	Good	Good	50-59	Prehypertension	Normal	No	Before
Female	53	2016	Yes	3.26	3.8	5.9	Overweight	Good	Good	Good	50-59	Hypertension	Prehypertension	No	Before
Female	57	2015	Yes	3.36	3.94	7	Amputee	Fairly good	Intermediate	Good	50-59	Hypertension	Hypertension	No	Before
Male	65	2015	No	3.61	3.95	7	Amputee	Fairly good	Intermediate	Good	60+	Hypertension	Prehypertension	No	Before
Male	62	2015	No	1.5	2.17	11	Amputee	Very poor	Poor	Poor	60+	Normal	Normal	No	Before
Female	66	2015	No	3.46	4	7.3	Amputee	Fairly good	Intermediate	Good	60+	Prehypertension	Normal	No	Before
Male	43	2015	Yes	4.61	5.1	10.2	Normal	Very poor	Poor	Poor	40-49	Prehypertension	Normal	No	Before
Female	58	2015	Yes	4.45	5.3	10.7	Amputee	Very poor	Poor	Poor	50-59	Hypertension	Hypertension	No	Before
Female	65	2015	Yes	4.61	5.3	6	Morbid obesity	Good	Good	Good	60+	Hypertension	Normal	No	Before
Male	54	2015	Yes	1.87	2.9	7.6	Morbid obesity	Fairly good	Intermediate	Good	50-59	Hypertension	Hypertension	No	Before
Male	64	2015	Yes	4.2	5.5	8.9	Overweight	Poor	Poor	Poor	60+	Hypertension	Hypertension	No	Before
Female	46	2015	Yes	2.35	3.7	5	Overweight	Good	Good	Good	40-49	Hypertension	Hypertension	No	Before
Female	54	2015	Yes	2.74	3.41	6	Morbid obesity	Good	Good	Good	50-59	Normal	Prehypertension	No	Before
Female	73	2015	No	4.21	4.87	6	Amputee	Good	Good	Good	60+	Hypertension	Normal	No	Before
Female	66	2015	Yes	2.11	2.44	5	Amputee	Good	Good	Good	60+	Prehypertension	Prehypertension	No	Before
Male	63	2015	Yes	2.05	2.9	13.4	Normal	Very poor	Poor	Poor	60+	Hypertension	Normal	No	Before
Male	63	2015	No	4.18	4.58	12.4	Amputee	Very poor	Poor	Poor	60+	Hypertension	Hypertension	No	Before
Female	67	2015	No	4.5	5	5.3	Morbid obesity	Good	Good	Good	60+	Hypertension	Normal	No	Before
Male	53	2015		2.5	3.02	5.4	Overweight	Good	Good	Good	50-59	Normal	Normal	No	Before
Male	40	2016	Yes	2.89	3.7	7.9	Overweight	Fairly good	Intermediate	Good	40-49	Hypertension	Hypertension	No	Before
Female	42	2016	Yes	3.44	3.8	9.9	Overweight	Very poor	Poor	Poor	40-49	Normal	Normal	No	Before
Male	53	2016	Yes	3.43	3.7	9.7	Overweight	Very poor	Poor	Poor	50-59	Prehypertension	Normal	No	Before
Male	68	2016	No	2.67	2.8	7.2	Morbid obesity	Fairly good	Intermediate	Good	60+	Hypertension	Hypertension	No	Before
Female	54	2016	Yes	1.72	2.28	14.1	Normal	Very poor	Poor	Poor	50-59	Prehypertension	Prehypertension	No	Before
Female	80	2016	No	5.27	5.9	6.5	Underweight	Good	Good	Good	60+	Hypertension	Normal	No	Before
Male	62	2016	Yes	3.14	3.8	9	Normal	Poor	Poor	Poor	60+	Prehypertension	Normal	No	Before
Female	52	2016	Yes	4.62	5.2	6.4	Morbid obesity	Good	Good	Good	50-59	Hypertension	Prehypertension	No	Before
Male	36	2016	Yes	2.73	3	7.8	Normal	Fairly good	Intermediate	Good	≤39	Hypertension	Prehypertension	No	Before
Female	52	2016	Yes	4.27	4.89	12.1	Overweight	Very poor	Poor	Poor	50-59	Hypertension	Hypertension	No	Before
Female	66	2016	No	2.67	2.8	7.4	Underweight	Fairly good	Intermediate	Good	60+	Hypertension	Prehypertension	No	Before
Female	48	2016	No	2.55	3	8	Morbid obesity	Poor	Poor	Poor	40-49	Prehypertension	Normal	No	Before
Male	38	2016	Yes	2.25	2.7	13.5	Normal	Very poor	Poor	Poor	≤39	Normal	Normal	No	Before
Female	61	2016	Yes	4.23	4.71	9.3	Amputee	Very poor	Poor	Poor	60+	Prehypertension	Prehypertension	No	Before
Female	36	2016	Yes	4.84	5.2	6.5	Normal	Good	Good	Good	≤39	Hypertension	Normal	No	Before
Female	49	2016	Yes	1.68	2.49	5.8	Amputee	Good	Good	Good	40-49	Hypertension	Prehypertension	No	Before
Female	50	2016	No	1.65	2.13	10	Amputee	Very poor	Poor	Poor	50-59	Hypertension	Hypertension	No	Before
Male	72	2016	No	4.33	5	12.7	Overweight	Very poor	Poor	Poor	60+	Hypertension	Prehypertension	No	Before
Male	57	2016	Yes	3.75	4.2	14.8	Morbid obesity	Very poor	Poor	Poor	50-59	Hypertension	Prehypertension	No	Before
Male	67	2016	Yes	2.66	3.02	9	Overweight	Poor	Poor	Poor	60+			No	Before
Male	67	2016	No	1.59	1.9	10.4	Overweight	Very poor	Poor	Poor	60+	Hypertension	Normal	No	Before
Female	59	2016	Yes	3.99	4.8	6.8	Morbid obesity	Good	Good	Good	50-59	Hypertension	Hypertension	No	Before
Female	67	2016	Yes	0	0	6	Amputee	Good	Good	Good	60+	Prehypertension	Normal	No	Before
Female	72	2016	No	4.07	4.7	6.7	Morbid obesity	Good	Good	Good	60+	Prehypertension	Normal	No	Before
Male	64	2016	Yes	2.4	2.8	6.6	Overweight	Good	Good	Good	60+	Prehypertension	Prehypertension	No	Before
Female	46	2016	Yes	3.35	3.8	9	Amputee	Poor	Poor	Poor	40-49	Normal	Normal	No	Before
Male	53	2015		1.77	2.4	5.3	Overweight	Good	Good	Good	50-59	Normal	Normal	No	Before
Female	48	2015	Yes	3.35	3.5	4.2	Normal	Good	Good	Good	40-49	Hypertension	Normal	No	Before
Male	68	2015	Yes	3.84	4.6	7.4	Amputee	Fairly good	Intermediate	Good	60+	Hypertension	Prehypertension	No	Before
Female	72	2015	No	3.54	4.39	5.5	Amputee	Good	Good	Good	60+	Prehypertension	Normal	No	Before
Male	35	2015	No	0	0	6	Amputee	Good	Good	Good	≤39	Normal	Prehypertension	No	Before
Female	63	2015	No	2.95	3.4	8.2	Amputee	Poor	Poor	Poor	60+	Normal	Hypertension	No	Before
Male	44	2015	Yes	3.91	4.25	13.8	Amputee	Very poor	Poor	Poor	40-49	Normal	Normal	No	Before
Female	47	2015	Yes	4.26	4.8	10	Amputee	Very poor	Poor	Poor	40-49	Normal	Normal	No	Before
Male	42	2015		1.61	3	9.3	Normal	Very poor	Poor	Poor	40-49	Prehypertension	Normal	No	Before
Female	40	2015		3.33	4	13.3	Amputee	Very poor	Poor	Poor	40-49	Normal	Normal	No	Before
Female	50	2015		1.5	2.8	6	Overweight	Good	Good	Good	50-59	Hypertension	Hypertension	No	Before
Female	50	2015	Yes	3.03	3.75	7	Morbid obesity	Fairly good	Intermediate	Good	50-59	Prehypertension	Prehypertension	No	Before
Female	38	2015	Yes	4.62	4.8	8.7	Morbid obesity	Poor	Poor	Poor	≤39	Prehypertension	Normal	No	Before
Male	59	2016	Yes	2.99	3.3	5.9	Amputee	Good	Good	Good	50-59	Hypertension	Normal	No	Before
Female	51	2016	Yes	5.66	6.2	9.9	Morbid obesity	Very poor	Poor	Poor	50-59	Hypertension	Normal	No	Before
Male	59	2016		3.78	4.46	9.1	Overweight	Very poor	Poor	Poor	50-59	Prehypertension	Normal	No	Before
Male	48	2016	Yes	2.37	2.66	7.6	Overweight	Fairly good	Intermediate	Good	40-49	Prehypertension	Normal	No	Before
Female	78	2016	No	3.27	3.86	9.3	Amputee	Very poor	Poor	Poor	60+	Hypertension	Hypertension	No	Before
Female	50	2016	Yes	2.52	3.1	5.6	Normal	Good	Good	Good	50-59	Prehypertension	Normal	No	Before
Female	73	2016		1.68	1.9	6.1	Overweight	Good	Good	Good	60+	Prehypertension	Normal	No	Before
Female	65	2016		4.11	4.6	10.5	Normal	Very poor	Poor	Poor	60+	Hypertension	Prehypertension	No	Before
Female	51	2016	Yes	3.45	4.3	7.6	Morbid obesity	Fairly good	Intermediate	Good	50-59	Hypertension	Normal	No	Before
Female	54	2016	Yes	2.63	2.9	10.6	Overweight	Very poor	Poor	Poor	50-59	Prehypertension	Prehypertension	No	Before
Male	48	2016	Yes	1.84	2.42	8.5	Morbid obesity	Poor	Poor	Poor	40-49	Hypertension	Normal	No	Before
Female	59	2016		4.48	5.2	9.3	Overweight	Very poor	Poor	Poor	50-59	Hypertension	Normal	No	Before
Male	48	2016		2.74	3.45	16.8	Amputee	Very poor	Poor	Poor	40-49	Normal	Prehypertension	No	Before
Male	70	2016	Yes	2.81	3.12	7.2	Overweight	Fairly good	Intermediate	Good	60+	Normal	Prehypertension	No	Before
Female	60	2016	Yes	0	0	6.6	Overweight	Good	Good	Good	60+	Hypertension	Hypertension	No	Before
Female	42	2016	Yes	3.32	3.5	10.2	Normal	Very poor	Poor	Poor	40-49	Normal	Normal	No	Before
Male	25	2016	Yes	3.6	4	13.1	Morbid obesity	Very poor	Poor	Poor	≤39	Hypertension	Hypertension	No	Before
Female	70	2016	Yes	3.07	3.2	6.9	Overweight	Good	Good	Good	60+	Normal	Normal	No	Before
Female	52	2016	Yes	1.34	1.7	8.2	Overweight	Poor	Poor	Poor	50-59	Prehypertension	Normal	No	Before
Female	59	2016	Yes	1.73	2.6	15.3	Normal	Very poor	Poor	Poor	50-59	Normal	Normal	No	Before
Female	55	2016	Yes	2.72	2.9	13.8	Morbid obesity	Very poor	Poor	Poor	50-59	Prehypertension	Hypertension	No	Before
Female	46	2016	Yes	3.09	3.4	8	Amputee	Poor	Poor	Poor	40-49	Normal	Normal	No	Before
Female	56	2016		3.88	4.95	9.6	Morbid obesity	Very poor	Poor	Poor	50-59	Prehypertension	Normal	No	Before
Female	30	2016	Yes	2.7	3.1	7.5	Amputee	Fairly good	Intermediate	Good	≤39	Prehypertension	Normal	No	Before
Male	48	2016	Yes	2.24	2.5	13.4	Normal	Very poor	Poor	Poor	40-49	Hypertension	Prehypertension	No	Before
Female	51	2016	Yes	1.72	2.48	8.5	Amputee	Poor	Poor	Poor	50-59	Normal	Normal	No	Before
Female	60	2016	Yes	5.56	6.1	6.3	Amputee	Good	Good	Good	60+	Normal	Normal	No	Before
Female	16	2016	Yes	2.15	2.6	11.8	Amputee	Very poor	Poor	Poor	≤39	Normal	Normal	No	Before
Female	90	2016	No	2.15	2.6	8.6	Overweight	Poor	Poor	Poor	60+	Normal	Normal	No	Before
Male	54	2016	Yes	4.86	5.4	9.1	Amputee	Very poor	Poor	Poor	50-59	Hypertension	Hypertension	No	Before
Female	38	2016		3.15	3.91	7	Morbid obesity	Fairly good	Intermediate	Good	≤39	Hypertension	Hypertension	No	Before
Female	39	2016	Yes	3.38	4.1	10.8	Amputee	Very poor	Poor	Poor	≤39	Prehypertension	Prehypertension	No	Before
Female	62	2016		3.59	5.12	8.6	Amputee	Poor	Poor	Poor	60+	Hypertension	Normal	No	Before
Male	62	2016	Yes	3.34	3.7	5.6	Morbid obesity	Good	Good	Good	60+	Prehypertension	Hypertension	No	Before
Female	64	2016	Yes	4.91	5.59	9.9	Amputee	Very poor	Poor	Poor	60+	Hypertension	Prehypertension	No	Before
Male	60	2016		2.65	3.1	8.2	Overweight	Poor	Poor	Poor	60+	Hypertension	Normal	No	Before
Male	68	2016		3.32	3.78	5.6	Amputee	Good	Good	Good	60+	Hypertension	Normal	No	Before
Female	75	2016		1.45	1.96	8	Amputee	Poor	Poor	Poor	60+	Hypertension	Normal	No	Before
Male	69	2016	No	1.6	2	8.9	Overweight	Poor	Poor	Poor	60+	Hypertension	Normal	No	Before
Female	54	2016	Yes	2.16	2.7	6	Overweight	Good	Good	Good	50-59	Prehypertension	Normal	No	Before
Male	52	2016	Yes	3.55	4	6.8	Overweight	Good	Good	Good	50-59	Normal	Normal	No	Before
Female	52	2016	Yes	5.35	6.09	6.1	Morbid obesity	Good	Good	Good	50-59	Hypertension	Prehypertension	No	Before
Male	59	2016	Yes	3.1	3.68	13.1	Overweight	Very poor	Poor	Poor	50-59	Hypertension	Prehypertension	No	Before
Female	44	2016	Yes	2.68	3.19	10.1	Overweight	Very poor	Poor	Poor	40-49	Prehypertension	Hypertension	No	Before
Female	52	2016	Yes	5.75	6.51	10	Normal	Very poor	Poor	Poor	50-59	Hypertension	Prehypertension	No	Before
Male	69	2016	Yes	4.57	5.2	8.4	Overweight	Poor	Poor	Poor	60+	Hypertension	Hypertension	No	Before
Female	42	2016	Yes	3.04	3.62	9.2	Morbid obesity	Very poor	Poor	Poor	40-49	Normal	Normal	No	Before
Male	39	2016	Yes	2.38	3.49	11.5	Normal	Very poor	Poor	Poor	≤39	Prehypertension	Prehypertension	No	Before
Female	61	2016	Yes	2.43	2.95	5.2	Normal	Good	Good	Good	60+	Normal	Normal	No	Before
Female	42	2016	Yes	6.8	7.8	12.6	Morbid obesity	Very poor	Poor	Poor	40-49	Prehypertension	Normal	No	Before
Male	29	2016		0	0	11.1	Normal	Very poor	Poor	Poor	≤39	Normal	Normal	No	Before
Female	63	2016		3.24	4.09	4.9	Morbid obesity	Good	Good	Good	60+	Hypertension	Prehypertension	No	Before
Male	50	2016		2.15	2.6	10.2	Morbid obesity	Very poor	Poor	Poor	50-59	Hypertension	Hypertension	No	Before
Female	53	2016	Yes	5.5	6.37	4.8	Morbid obesity	Good	Good	Good	50-59	Hypertension	Normal	No	Before
Female	38	2016	Yes	2.01	2.32	5.5	Overweight	Good	Good	Good	≤39	Hypertension	Hypertension	No	Before
Female	48	2016	Yes	3.1	3.5	11.4	Morbid obesity	Very poor	Poor	Poor	40-49	Prehypertension	Prehypertension	No	Before
Female	30	2016	Yes	3.39	4.09	4.3	Morbid obesity	Good	Good	Good	≤39	Normal	Normal	No	Before
Male	38	2016	Yes	3.11	3.54	8.6	Overweight	Poor	Poor	Poor	≤39	Hypertension	Hypertension	No	Before
Female	66	2016		4.28	4.64	6.6	Normal	Good	Good	Good	60+	Normal	Normal	No	Before
Female	27	2016	Yes	2.06	2.63	7.2	Morbid obesity	Fairly good	Intermediate	Good	≤39	Prehypertension	Normal	No	Before
Female	62	2016	No	3.62	4.1	6.4	Morbid obesity	Good	Good	Good	60+	Prehypertension	Normal	No	Before
Female	49	2016	Yes	5.14	5.65	5.1	Overweight	Good	Good	Good	40-49	Prehypertension	Normal	No	Before
Female	36	2016	Yes	3.79	4.1	5.2	Morbid obesity	Good	Good	Good	≤39	Hypertension	Prehypertension	No	Before
Female	63	2016	Yes	1.49	2.12	6.9	Underweight	Good	Good	Good	60+	Hypertension	Normal	No	Before
Male	48	2016		3.37	3.59	6	Overweight	Good	Good	Good	40-49	Hypertension	Hypertension	No	Before
Female	12	2016	Yes	4.35	4.7	8.7	Normal	Poor	Poor	Poor	≤39	Normal	Normal	No	Before
Female	63	2016	Yes	2.88	3.38	7.8	Morbid obesity	Fairly good	Intermediate	Good	60+	Hypertension	Normal	No	Before
Female	54	2016	Yes	5.74	6.56	12.5	Morbid obesity	Very poor	Poor	Poor	50-59	Prehypertension	Prehypertension	No	Before
Female	29	2016	Yes	2.93	3.6	5.6	Morbid obesity	Good	Good	Good	≤39	Prehypertension	Prehypertension	No	Before
Female	37	2016	Yes	4.05	4.5	6.4	Amputee	Good	Good	Good	≤39	Prehypertension	Normal	No	Before
Female	64	2016		5.65	6.48	13.2	Normal	Very poor	Poor	Poor	60+	Hypertension	Prehypertension	No	Before
Female	75	2016		2.19	2.6	7.7	Morbid obesity	Fairly good	Intermediate	Good	60+	Hypertension	Normal	No	Before
Female	49	2016		2.59	2.95	8.5	Amputee	Poor	Poor	Poor	40-49	Prehypertension	Normal	No	Before
Female	38	2016	Yes	4.56	5.5	17.6	Morbid obesity	Very poor	Poor	Poor	≤39	Hypertension	Normal	No	Before
Female	50	2016	Yes	2.83	3.5	9	Normal	Poor	Poor	Poor	50-59	Normal	Normal	No	Before
Male	60	2016		3.68	5.22	4.8	Morbid obesity	Good	Good	Good	60+	Hypertension	Prehypertension	No	Before
Male	62	2016	Yes	0.95	1.27	7.5	Normal	Fairly good	Intermediate	Good	60+	Prehypertension	Normal	No	Before
Female	64	2016	Yes	3.35	3.8	11.1	Overweight	Very poor	Poor	Poor	60+	Hypertension	Hypertension	No	Before
Male	67	2016	No	4.33	5	4.9	Morbid obesity	Good	Good	Good	60+	Hypertension	Normal	No	Before
Female	54	2016	Yes	0.76	1.3	7.4	Morbid obesity	Fairly good	Intermediate	Good	50-59	Prehypertension	Normal	No	Before
Male	68	2016	No	2.72	3.3	7.7	Normal	Fairly good	Intermediate	Good	60+	Prehypertension	Normal	No	Before
Male	43	2016	Yes	1.52	2.19	5.8	Overweight	Good	Good	Good	40-49	Hypertension	Prehypertension	No	Before
Female	46	2016	Yes	4.2	5.23	7.9	Normal	Fairly good	Intermediate	Good	40-49	Prehypertension	Normal	No	Before
Female	66	2016	Yes	2.27	3.74	12.7	Morbid obesity	Very poor	Poor	Poor	60+	Hypertension	Prehypertension	No	Before
Female	33	2016	Yes	0	0	5.7	Normal	Good	Good	Good	≤39	Normal	Normal	No	Before
Female	47	2016	Yes	4.31	5.01	7.5	Normal	Fairly good	Intermediate	Good	40-49	Prehypertension	Prehypertension	No	Before
Male	52	2016		3.35	3.8	16.4	Amputee	Very poor	Poor	Poor	50-59	Normal	Normal	No	Before
Female	78	2016	No	2.87	3.53	1.01	Amputee	Good	Good	Good	60+	Prehypertension	Normal	No	Before
Male	39	2016	Yes	2.83	3.1	12.4	Normal	Very poor	Poor	Poor	≤39	Normal	Normal	No	Before
Female	46	2016	Yes	2.1	2.87	9.7	Morbid obesity	Very poor	Poor	Poor	40-49	Normal	Normal	No	Before
Female	65	2016	No	4.26	4.84	6.2	Amputee	Good	Good	Good	60+	Prehypertension	Prehypertension	No	Before
Male	55	2016	No	0	0	7.7	Normal	Fairly good	Intermediate	Good	50-59	Hypertension	Normal	No	Before
Female	84	2016	No	3.08	3.8	6.3	Normal	Good	Good	Good	60+	Hypertension	Normal	No	Before
Female	48	2016	Yes	2.67	3.3	7.5	Morbid obesity	Fairly good	Intermediate	Good	40-49	Prehypertension	Prehypertension	No	Before
Male	59	2016	Yes	2.57	2.93	7	Normal	Fairly good	Intermediate	Good	50-59	Prehypertension	Normal	No	Before
Male	63	2017	No	2.89	3.2	8.2	Amputee	Poor	Poor	Poor	60+	Prehypertension	Normal	No	Before
Female	58	2017	Yes	0	0	6.4	Morbid obesity	Good	Good	Good	50-59	Normal	Prehypertension	No	Before
Male	61	2017	Yes	3.76	4.29	7.8	Morbid obesity	Fairly good	Intermediate	Good	60+	Hypertension	Normal	No	Before
Male	47	2017	Yes	2.31	2.76	8.4	Overweight	Poor	Poor	Poor	40-49	Prehypertension	Hypertension	No	Before
Female	29	2017	Yes	0	0	9.6	Morbid obesity	Very poor	Poor	Poor	≤39	Normal	Prehypertension	No	Before
Female	44	2017	Yes	3.5	4.08	13.8	Normal	Very poor	Poor	Poor	40-49	Normal	Normal	No	Before
Male	53	2017	Yes	4.87	5.5	11	Normal	Very poor	Poor	Poor	50-59	Hypertension	Hypertension	No	Before
Female	53	2017	Yes	3.86	4.8	7.7	Overweight	Fairly good	Intermediate	Good	50-59	Prehypertension	Normal	No	Before
Female	65	2017	No	3.79	4.27	8.65	Overweight	Poor	Poor	Poor	60+	Prehypertension	Normal	No	Before
Male	62	2017	Yes	4.1	4.5	5.9	Overweight	Good	Good	Good	60+	Hypertension	Hypertension	No	Before
Female	67	2017	No	2.82	3.4	8.9	Overweight	Poor	Poor	Poor	60+	Hypertension	Prehypertension	No	Before
Female	39	2017	Yes	2.05	2.5	13.7	Morbid obesity	Very poor	Poor	Poor	≤39	Normal	Normal	No	Before
Female	49	2017	Yes	4.06	4.57	19	Morbid obesity	Very poor	Poor	Poor	40-49			No	Before
Female	59	2017	No	2.61	3.21	9.8	Normal	Very poor	Poor	Poor	50-59	Normal	Normal	No	Before
Female	75	2017	No	4.31	4.8	8	Overweight	Poor	Poor	Poor	60+	Hypertension	Normal	No	Before
Male	57	2017	Yes	0.94	1.38	9.8	Amputee	Very poor	Poor	Poor	50-59	Hypertension	Hypertension	No	Before
Male	39	2017		3	3.38	14.33	Overweight	Very poor	Poor	Poor	≤39	Normal	Normal	No	Before
Female	57	2017	Yes	3.37	3.82	5.8	Overweight	Good	Good	Good	50-59	Normal	Normal	No	Before
Female	26	2017	Yes	3.08	3.75	8.8	Morbid obesity	Poor	Poor	Poor	≤39	Prehypertension	Prehypertension	No	Before
Female	73	2017	Yes	6.64	7.65	6.1	Morbid obesity	Good	Good	Good	60+	Hypertension	Prehypertension	No	Before
Male	60	2017	No	0	0	4.1	Underweight	Good	Good	Good	60+	Prehypertension	Normal	No	Before
Female	33	2017	Yes	2.59	3.53	9.9	Normal	Very poor	Poor	Poor	≤39	Normal	Prehypertension	No	Before
Female	52	2017	Yes	3.57	5.57	11.9	Morbid obesity	Very poor	Poor	Poor	50-59	Normal	Normal	No	Before
Female	54	2017	Yes	4.5	4.9	6	Morbid obesity	Good	Good	Good	50-59	Hypertension	Prehypertension	No	Before
Male	45	2017		2.59	3.37	8.1	Normal	Poor	Poor	Poor	40-49	Normal	Normal	No	Before
Female	49	2017	Yes	4.44	5.41	12.4	Morbid obesity	Very poor	Poor	Poor	40-49	Hypertension	Hypertension	No	Before
Female	55	2017	Yes	3.79	4.51	7.8	Normal	Fairly good	Intermediate	Good	50-59	Prehypertension	Prehypertension	No	Before
Female	65	2017	Yes	3.67	4.1	7.1	Morbid obesity	Fairly good	Intermediate	Good	60+	Normal	Normal	No	Before
Female	64	2017	No	5.3	6.2	8.2	Amputee	Poor	Poor	Poor	60+	Hypertension	Prehypertension	No	Before
Female	56	2019	Yes	1.55	2	11	Morbid obesity	Very poor	Poor	Poor	50-59	Prehypertension	Normal	No	Before
Female	48	2019	Yes	3.02	3.3	5.3	Normal	Good	Good	Good	40-49	Hypertension	Normal	No	Before
Male	48	2019	Yes	4.63	5.51	15.6	Normal	Very poor	Poor	Poor	40-49	Hypertension	Hypertension	No	Before
Female	44	2019	Yes	5.64	5.97	15.4	Morbid obesity	Very poor	Poor	Poor	40-49	Normal	Prehypertension	No	Before
Female	64	2019	No	0	0	7.5	Amputee	Fairly good	Intermediate	Good	60+	Normal	Normal	No	Before
Female	49	2019	Yes	3.14	3.69	13.5	Amputee	Very poor	Poor	Poor	40-49	Hypertension	Normal	No	Before
Female	62	2019	Yes	2.43	4	7.3	Amputee	Fairly good	Intermediate	Good	60+	Hypertension	Hypertension	No	Before
Female	67	2019	Yes	3.5	4.63	14	Amputee	Very poor	Poor	Poor	60+	Prehypertension	Prehypertension	No	Before
Female	72	2019	Yes	4.05	4.48	5.5	Amputee	Good	Good	Good	60+	Prehypertension	Normal	No	Before
Male	62	2019	No	1.13	1.5	12.1	Amputee	Very poor	Poor	Poor	60+	Hypertension	Prehypertension	No	Before
Female	63	2019	No	1.56	2.1	8.6	Morbid obesity	Poor	Poor	Poor	60+	Normal	Normal	No	Before
Female	64	2019	No	3.97	4.66	6.3	Normal	Good	Good	Good	60+	Normal	Normal	No	Before
Male	65	2019	Yes	3.87	4.71	5.9	Morbid obesity	Good	Good	Good	60+	Prehypertension	Prehypertension	No	Before
Male	64	2019	No	3.16	3.6	5.7	Normal	Good	Good	Good	60+	Normal	Normal	No	Before
Female	46	2019	Yes	3.91	4.2	12.5	Overweight	Very poor	Poor	Poor	40-49	Hypertension	Hypertension	No	Before
Female	50	2019		3.71	4.21	8.7	Morbid obesity	Poor	Poor	Poor	50-59	Prehypertension	Prehypertension	No	Before
Male	62	2019	Yes	2.56	3.38	11.6	Amputee	Very poor	Poor	Poor	60+	Normal	Prehypertension	No	Before
Female	48	2019	Yes	5.04	5.8	8.3	Morbid obesity	Poor	Poor	Poor	40-49	Normal	Prehypertension	No	Before
Male	41	2019	Yes	4.11	4.98	14.1	Morbid obesity	Very poor	Poor	Poor	40-49	Prehypertension	Normal	No	Before
Female	61	2019	Yes	4.81	5.94	5.9	Overweight	Good	Good	Good	60+	Prehypertension	Prehypertension	No	Before
Female	60	2019		1.56	1.9	11.1	Overweight	Very poor	Poor	Poor	60+	Prehypertension	Prehypertension	No	Before
Female	14	2019	Yes	3.03	3.38	8.9	Normal	Poor	Poor	Poor	≤39	Normal	Normal	No	Before
Female	77	2019	No	1.63	2	10	Normal	Very poor	Poor	Poor	60+	Hypertension	Normal	No	Before
Female	45	2019	Yes	3.09	3.73	32.6	Underweight	Very poor	Poor	Poor	40-49	Hypertension	Hypertension	No	Before
Female	36	2019	Yes	2.51	3	12.7	Normal	Very poor	Poor	Poor	≤39	Normal	Normal	No	Before
Male		2019	Yes	2.25	2.91	11.9	Normal	Very poor	Poor	Poor		Normal	Normal	No	Before
Female	68	2019	No	3.65	4.36	8.4	Overweight	Poor	Poor	Poor	60+	Prehypertension	Hypertension	No	Before
Female	74	2019	No	3.97	4.82	6.4	Normal	Good	Good	Good	60+	Prehypertension	Normal	No	Before
Male	52	2019		3.29	4.01	6.8	Overweight	Good	Good	Good	50-59	Hypertension	Hypertension	No	Before
Female	47	2019	Yes	1.48	1.8	8.8	Morbid obesity	Poor	Poor	Poor	40-49	Prehypertension	Prehypertension	No	Before
Female	56	2019	Yes	4.45	4.95	8.6	Overweight	Poor	Poor	Poor	50-59	Hypertension	Prehypertension	No	Before
Female	62	2019	Yes	4.46	5.2	7.2	Morbid obesity	Fairly good	Intermediate	Good	60+	Hypertension	Normal	No	Before
Female	71	2019	No	1.26	1.75	7.5	Morbid obesity	Fairly good	Intermediate	Good	60+	Hypertension	Normal	No	Before
Male	22	2019	Yes	3.54	3.96	9.8	Underweight	Very poor	Poor	Poor	≤39	Normal	Normal	No	Before
Female	66	2019	No	5.03	6.07	6	Normal	Good	Good	Good	60+	Prehypertension	Prehypertension	No	Before
Female	46	2019	Yes	3.32	3.94	14.6	Overweight	Very poor	Poor	Poor	40-49	Prehypertension	Prehypertension	No	Before
Male	54	2019	Yes	1.37	2.28	4.8	Overweight	Good	Good	Good	50-59	Hypertension	Prehypertension	No	Before
Male	64	2019	No	3.6	4.05	10.7	Normal	Very poor	Poor	Poor	60+	Prehypertension	Prehypertension	No	Before
Female	74	2019	No	0	0	6.6	Morbid obesity	Good	Good	Good	60+	Hypertension	Normal	No	Before
Female	46	2019	Yes	3.05	3.78	7.7	Morbid obesity	Fairly good	Intermediate	Good	40-49	Normal	Normal	No	Before
Female	49	2019	Yes	3.08	3.4	8.8	Overweight	Poor	Poor	Poor	40-49	Prehypertension	Normal	No	Before
Female	54	2019		4.54	5.26	19.4	Amputee	Very poor	Poor	Poor	50-59	Normal		No	Before
Female	51	2019	Yes	1.5	2.33	4.54	Overweight	Good	Good	Good	50-59	Normal	Normal	No	Before
Male	62	2019		4.53	4.8	6.3	Overweight	Good	Good	Good	60+	Hypertension	Prehypertension	No	Before
Female	56	2019	Yes	0.84	1.38	14.9	Underweight	Very poor	Poor	Poor	50-59	Normal	Normal	No	Before
Female	74	2019	No	5.13	5.9	9.2	Normal	Very poor	Poor	Poor	60+	Normal	Normal	No	Before
Male	48	2019	Yes	2.88	3.33	8.4	Morbid obesity	Poor	Poor	Poor	40-49	Prehypertension	Prehypertension	No	Before
Male	65	2019	No	3.15	3.7	6.6	Morbid obesity	Good	Good	Good	60+	Hypertension	Prehypertension	No	Before
Female	69	2019	No	3.97	4.55	10.5	Morbid obesity	Very poor	Poor	Poor	60+	Prehypertension	Normal	No	Before
Male	59	2016		3.16	3.83	5.9	Normal	Good	Good	Good	50-59	Prehypertension	Normal	No	Before
Female	80	2019	No	1.77	2.35	12.8	Morbid obesity	Very poor	Poor	Poor	60+	Hypertension	Normal	No	Before
Male	69	2019	No	2.28	2.5	9.4	Morbid obesity	Very poor	Poor	Poor	60+	Hypertension	Hypertension	No	Before
Female	51	2019	Yes	2.53	2.8	8.2	Morbid obesity	Poor	Poor	Poor	50-59	Hypertension	Prehypertension	No	Before
Male	52	2019	Yes	1.27	1.81	14.2	Amputee	Very poor	Poor	Poor	50-59	Normal	Normal	No	Before
Female	43	2019	Yes	2.95	3.77	6.9	Overweight	Good	Good	Good	40-49	Hypertension	Hypertension	No	Before
Female	60	2019	Yes	5.14	5.5	7.9	Overweight	Fairly good	Intermediate	Good	60+	Hypertension	Hypertension	No	Before
Male	63	2019	No	2.79	2.9	7.6	Morbid obesity	Fairly good	Intermediate	Good	60+	Hypertension	Hypertension	No	Before
Male	28	2019	Yes	3.29	4.24	12.5	Overweight	Very poor	Poor	Poor	≤39	Normal	Normal	No	Before
Female	72	2019	No	3.37	3.98	8.6	Amputee	Poor	Poor	Poor	60+	Prehypertension	Normal	No	Before
Female	64	2019	No	3.11	3.5	8	Morbid obesity	Poor	Poor	Poor	60+	Hypertension	Prehypertension	No	Before
Female	51	2019		4.79	5.72	10.8	Overweight	Very poor	Poor	Poor	50-59	Hypertension	Normal	No	Before
Female	30	2019	Yes	1.92	2.4	9.7	Morbid obesity	Very poor	Poor	Poor	≤39	Normal	Normal	No	Before
Female	47	2019	No	2.68	3.58	11.9	Overweight	Very poor	Poor	Poor	40-49	Hypertension	Prehypertension	No	Before
Male	65	2019	Yes	1.52	1.99	12.4	Normal	Very poor	Poor	Poor	60+	Hypertension	Hypertension	No	Before
Female	51	2019	Yes	4.72	5.51	10.4	Morbid obesity	Very poor	Poor	Poor	50-59	Prehypertension	Prehypertension	No	Before
Male	63	2019	Yes	3.27	3.78	13.4	Overweight	Very poor	Poor	Poor	60+	Prehypertension	Normal	No	Before
Male	37	2019	Yes	3.81	4.23	9.9	Overweight	Very poor	Poor	Poor	≤39	Prehypertension	Prehypertension	No	Before
Female	57	2019		3.95	4.47	7.4	Morbid obesity	Fairly good	Intermediate	Good	50-59	Prehypertension	Prehypertension	No	Before
Female	56	2019	Yes	2.24	2.73	7.3	Morbid obesity	Fairly good	Intermediate	Good	50-59	Prehypertension	Prehypertension	No	Before
Female	59	2019	Yes	2.39	2.71	14	Normal	Very poor	Poor	Poor	50-59	Normal	Normal	No	Before
Male	63	2019	Yes	2.16	2.47	8.8	Normal	Poor	Poor	Poor	60+	Normal	Normal	No	Before
Female	45	2019	Yes	0.41	1.86	14.5	Overweight	Very poor	Poor	Poor	40-49	Hypertension	Prehypertension	No	Before
Female	53	2019	Yes	3.04	3.5	5.8	Morbid obesity	Good	Good	Good	50-59	Prehypertension	Prehypertension	No	Before
Female	64	2019		2.8	3.07	9	Normal	Poor	Poor	Poor	60+	Prehypertension	Hypertension	No	Before
Female	54	2019	Yes	5.08	5.7	5.1	Morbid obesity	Good	Good	Good	50-59	Normal	Normal	No	Before
Male	72	2019	Yes	3.42	4	6.2	Overweight	Good	Good	Good	60+	Hypertension	Normal	No	Before
Male	70	2019	Yes	4.43	5	10.2	Overweight	Very poor	Poor	Poor	60+	Hypertension	Prehypertension	No	Before
Female	62	2019	Yes	4.43	4.95	7.5	Morbid obesity	Fairly good	Intermediate	Good	60+	Hypertension	Normal	No	Before
Male	33	2019	Yes	2.62	3	11	Normal	Very poor	Poor	Poor	≤39	Normal	Normal	No	Before
Female	57	2019	No	4.48	4.84	8	Overweight	Poor	Poor	Poor	50-59	Hypertension	Hypertension	No	Before
Male	61	2019	Yes	2.62	3.09	9.4	Normal	Very poor	Poor	Poor	60+	Hypertension	Prehypertension	No	Before
Female	54	2019	Yes	3.14	3.39	5.9	Normal	Good	Good	Good	50-59	Hypertension	Normal	No	Before
Female	32	2019	Yes	5.71	6	16.1	Normal	Very poor	Poor	Poor	≤39	Normal	Normal	No	Before
Female	61	2019		3.11	4.15	10.9	Overweight	Very poor	Poor	Poor	60+	Hypertension	Prehypertension	No	Before
Female	59	2019	No	2.76	3.27	9	Normal	Poor	Poor	Poor	50-59	Prehypertension	Prehypertension	No	Before
Female	52	2019	Yes	4.4	5.16	9.8	Morbid obesity	Very poor	Poor	Poor	50-59	Hypertension	Prehypertension	No	Before
Female	55	2019	Yes	1.72	2.23	8.29	Morbid obesity	Poor	Poor	Poor	50-59	Hypertension	Prehypertension	No	Before
Female	48	2019		1.69	2.42	11.9	Morbid obesity	Very poor	Poor	Poor	40-49	Hypertension	Normal	No	Before
Female	68	2019	No	1.7	1.95	6.9	Amputee	Good	Good	Good	60+	Hypertension	Normal	No	Before
Male	43	2019	Yes	4.55	4.9	6.7	Morbid obesity	Good	Good	Good	40-49	Hypertension	Hypertension	No	Before
Male	58	2019	Yes	4.09	4.4	6.4	Amputee	Good	Good	Good	50-59	Normal	Normal	No	Before
Female	36	2019	Yes	2.07	2.4	13.3	Overweight	Very poor	Poor	Poor	≤39	Prehypertension	Hypertension	No	Before
Female	48	2019		4.37	5	13.1	Normal	Very poor	Poor	Poor	40-49	Normal	Normal	No	Before
Female	38	2019		4.33	4.8	15.1	Normal	Very poor	Poor	Poor	≤39	Normal	Normal	No	Before
Female	54	2019	Yes	2.45	3	9.8	Overweight	Very poor	Poor	Poor	50-59	Normal	Normal	No	Before
Female	56	2019	Yes	2.04	2.38	5.3	Overweight	Good	Good	Good	50-59	Prehypertension	Normal	No	Before
Male	77	2019	No	2.75	4.12	7.3	Overweight	Fairly good	Intermediate	Good	60+	Prehypertension	Hypertension	No	Before
Female	50	2019	Yes	2.6	3.11	6.3	Morbid obesity	Good	Good	Good	50-59	Prehypertension	Prehypertension	No	Before
Female	76	2019	No	1.99	2.57	6.7	Morbid obesity	Good	Good	Good	60+	Hypertension	Prehypertension	No	Before
Female	75	2019	No	3.05	3.5	8.9	Amputee	Poor	Poor	Poor	60+	Prehypertension	Normal	No	Before
Female	71	2019	Yes	7.69	8.15	6.6	Normal	Good	Good	Good	60+	Hypertension	Hypertension	No	Before
Female	59	2019	Yes	1.47	2.03	6.9	Overweight	Good	Good	Good	50-59	Hypertension	Hypertension	No	Before
Female	71	2019	No	3.4	4.16	9.3	Overweight	Very poor	Poor	Poor	60+	Normal	Normal	No	Before
Female	60	2019	Yes	4.28	4.7	11.8	Overweight	Very poor	Poor	Poor	60+	Hypertension	Hypertension	No	Before
Female	71	2019	No	4.11	4.93	7.4	Morbid obesity	Fairly good	Intermediate	Good	60+	Hypertension	Normal	No	Before
Female	64	2019	No	2.51	2.55	8.1	Overweight	Poor	Poor	Poor	60+	Hypertension	Hypertension	No	Before
Male	46	2019	Yes	0	0	7.8	Amputee	Fairly good	Intermediate	Good	40-49	Prehypertension	Normal	No	Before
Male	63	2019	No	4.04	4.37	13	Normal	Very poor	Poor	Poor	60+	Normal	Normal	No	Before
Male	53	2019	Yes	4.47	5.28	7.3	Morbid obesity	Fairly good	Intermediate	Good	50-59	Hypertension	Hypertension	No	Before
Female	23	2019	Yes	2.58	2.96	13.1	Underweight	Very poor	Poor	Poor	≤39	Normal	Normal	No	Before
Male	32	2019	Yes	2.92	3.38	8.8	Morbid obesity	Poor	Poor	Poor	≤39	Normal	Prehypertension	No	Before
Female	42	2019	Yes	5.31	6.3	8.3	Amputee	Poor	Poor	Poor	40-49	Prehypertension	Prehypertension	No	Before
Female	56	2019	Yes	3.58	4.1	9.8	Amputee	Very poor	Poor	Poor	50-59	Hypertension	Normal	No	Before
Male	61	2019		3.62	4.3	16.1	Morbid obesity	Very poor	Poor	Poor	60+	Normal	Normal	No	Before
Female	65	2019	Yes	3.09	4.05	6.1	Morbid obesity	Good	Good	Good	60+	Hypertension	Normal	No	Before
Female	74	2019	No	2.08	2.8	8.7	Morbid obesity	Poor	Poor	Poor	60+	Prehypertension	Normal	No	Before
Female	63	2019	No	3.19	5.25	5.9	Overweight	Good	Good	Good	60+	Hypertension	Hypertension	No	Before
Female	55	2019	No	1.8	2.2	10.9	Normal	Very poor	Poor	Poor	50-59	Hypertension	Normal	No	Before
Female	57	2019	Yes	2.46	2.86	10	Underweight	Very poor	Poor	Poor	50-59	Normal	Normal	No	Before
Male	55	2019	Yes	2.52	3	14	Normal	Very poor	Poor	Poor	50-59	Prehypertension	Prehypertension	No	Before
Male	47	2019	Yes	3.82	4.25	6.1	Overweight	Good	Good	Good	40-49	Prehypertension	Prehypertension	No	Before
Male	63	2019	Yes	1	1.52	10.2	Overweight	Very poor	Poor	Poor	60+	Hypertension	Normal	No	Before
Female	47	2019	Yes	2.59	2.96	8.4	Morbid obesity	Poor	Poor	Poor	40-49	Hypertension	Normal	No	Before
Female	61	2019	No	2.8	3.5	10.4	Morbid obesity	Very poor	Poor	Poor	60+	Prehypertension	Normal	No	Before
Female	42	2019		3.18	4.1	4.8	Overweight	Good	Good	Good	40-49	Normal	Normal	No	Before
Female	75	2019	No	2.44	3.07	9.4	Morbid obesity	Very poor	Poor	Poor	60+	Prehypertension	Normal	No	Before
Male	69	2019	Yes	3.54	4.04	15.5	Overweight	Very poor	Poor	Poor	60+	Prehypertension	Normal	No	Before
Male	74	2019	Yes	3.32	3.67	14	Normal	Very poor	Poor	Poor	60+	Hypertension	Prehypertension	No	Before
Female	60	2019	Yes	3.02	3.02	6.2	Overweight	Good	Good	Good	60+	Normal	Normal	No	Before
Female	52	2019	Yes	1.41	2.61	6.8	Morbid obesity	Good	Good	Good	50-59	Prehypertension	Normal	No	Before
Female	52	2019	No	1.41	2.39	7.4	Overweight	Fairly good	Intermediate	Good	50-59	Normal	Normal	No	Before
Female	60	2019	Yes	3.35	4.18	8.5	Morbid obesity	Poor	Poor	Poor	60+	Hypertension	Hypertension	No	Before
Male	46	2019	Yes	2.87	3.3	12.7	Normal	Very poor	Poor	Poor	40-49	Normal	Prehypertension	No	Before
Female	47	2019	Yes	3.18	3.77	14	Overweight	Very poor	Poor	Poor	40-49	Hypertension	Prehypertension	No	Before
Male	44	2019	Yes	1.83	2.26	5.9	Normal	Good	Good	Good	40-49	Prehypertension	Prehypertension	No	Before
Male	55	2019	Yes	2.52	2.88	10	Overweight	Very poor	Poor	Poor	50-59	Hypertension	Prehypertension	No	Before
Female	65	2019	Yes	3.92	4.5	12.9	Normal	Very poor	Poor	Poor	60+	Normal	Normal	No	Before
Female	53	2019	Yes	3.77	4.3	9.5	Morbid obesity	Very poor	Poor	Poor	50-59	Normal	Normal	No	Before
Male	71	2020		4.6	5.18	11.8	Overweight	Very poor	Poor	Poor	60+	Hypertension	Prehypertension	Yes	During
Male	62	2020	Yes	3.35	3.67	5.3	Morbid obesity	Good	Good	Good	60+	Prehypertension	Normal	Yes	During
Male	53	2020	Yes	3.05	3.52	4.7	Overweight	Good	Good	Good	50-59	Hypertension	Normal	Yes	During
Male	42	2020	Yes	3.34	3.82	14.2	Normal	Very poor	Poor	Poor	40-49	Prehypertension	Prehypertension	Yes	During
Male	35	2020	Yes	3.31	4.41	13.7	Overweight	Very poor	Poor	Poor	≤39	Hypertension	Hypertension	Yes	During
Female	48	2020	Yes	5.69	6.17	10.1	Amputee	Very poor	Poor	Poor	40-49	Normal	Normal	Yes	During
Male	78	2020	No	0.91	1.3	6.2	Normal	Good	Good	Good	60+	Hypertension	Normal	Yes	During
Male	63	2020	No	1.62	2.07	7.9	Amputee	Fairly good	Intermediate	Good	60+	Normal	Normal	Yes	During
Female	61	2020	No	1.95	2.31	6.3	Morbid obesity	Good	Good	Good	60+	Hypertension	Prehypertension	Yes	During
Female	45	2020	No	3.33	3.78	10.9	Morbid obesity	Very poor	Poor	Poor	40-49	Normal	Normal	Yes	During
Female	47	2020	Yes	5.37	5.9	14	Morbid obesity	Very poor	Poor	Poor	40-49	Normal	Normal	Yes	During
Male	65	2020	No	3.65	4.41	10.7	Normal	Very poor	Poor	Poor	60+	Prehypertension	Prehypertension	Yes	During
Female	76	2020		2.28	2.8	13.1	Morbid obesity	Very poor	Poor	Poor	60+	Prehypertension	Normal	Yes	During
Female	53	2020	No	6.24	6.78	8.6	Morbid obesity	Poor	Poor	Poor	50-59	Prehypertension	Normal	Yes	During
Female	80	2020	No	1.32	1.75	10.1	Amputee	Very poor	Poor	Poor	60+	Normal	Normal	Yes	During
Female	56	2020	Yes	3.11	3.7	7.7	Morbid obesity	Fairly good	Intermediate	Good	50-59	Prehypertension	Normal	Yes	During
Male	53	2020	Yes	1.17	1.8	8.4	Morbid obesity	Poor	Poor	Poor	50-59	Hypertension	Hypertension	Yes	During
Male	72	2020	Yes	2.03	2.56	6.3	Normal	Good	Good	Good	60+	Normal	Normal	Yes	During
Female	76	2019	No	1.67	1.99	5.8	Amputee	Good	Good	Good	60+	Hypertension	Normal	No	Before
Male	34	2019	Yes	1.19	1.64	9.8	Overweight	Very poor	Poor	Poor	≤39	Prehypertension	Prehypertension	No	Before
Female	30	2019	Yes	3.45	4.26	8.8	Morbid obesity	Poor	Poor	Poor	≤39	Normal	Normal	No	Before
Female	37	2019	Yes	5.38	6.14	8.7	Overweight	Poor	Poor	Poor	≤39	Hypertension	Normal	No	Before
Female	64	2020	Yes	3.85	4.76	6.1	Morbid obesity	Good	Good	Good	60+	Prehypertension	Prehypertension	Yes	During
Female	56	2020	No	4.01	4.28	5.4	Overweight	Good	Good	Good	50-59	Prehypertension	Normal	Yes	During
Male	60	2020	Yes	1.97	2.37	9.1	Normal	Very poor	Poor	Poor	60+	Normal	Normal	Yes	During
Female	39	2020	Yes	3.15	3.66	7.2	Morbid obesity	Fairly good	Intermediate	Good	≤39	Prehypertension	Prehypertension	Yes	During
Female	49	2020	Yes	2.58	3.26	8.2	Morbid obesity	Poor	Poor	Poor	40-49	Prehypertension	Normal	Yes	During
Male	35	2020	No	1.37	2.34	15	Overweight	Very poor	Poor	Poor	≤39	Normal	Normal	Yes	During
Male	31	2020	No	1.76	2.27	7.8	Underweight	Fairly good	Intermediate	Good	≤39	Normal	Normal	Yes	During
Female	84	2020	No	3.84	4.25	5.4	Normal	Good	Good	Good	60+	Hypertension	Normal	Yes	During
Female	83	2020	No	4.2	4.67	7.4	Morbid obesity	Fairly good	Intermediate	Good	60+	Prehypertension	Normal	Yes	During
Female	60	2020	Yes	3.24	3.71	7.8	Amputee	Fairly good	Intermediate	Good	60+	Prehypertension	Normal	Yes	During
Female	29	2020	Yes	4.66	5.59	4.77	Morbid obesity	Good	Good	Good	≤39	Normal	Normal	Yes	During
Female	72	2020	Yes	2.24	2.48	4.3	Morbid obesity	Good	Good	Good	60+	Normal	Normal	Yes	During
Female	67	2020	No	3.21	3.81	10.9	Amputee	Very poor	Poor	Poor	60+	Prehypertension	Prehypertension	Yes	During
Female	59	2020	Yes	3.09	3.89	11.6	Overweight	Very poor	Poor	Poor	50-59	Prehypertension	Normal	Yes	During
Male	64	2020	Yes	3.41	3.81	7	Normal	Fairly good	Intermediate	Good	60+	Prehypertension	Normal	Yes	During
Female	62	2020	No	3.24	3.92	12.9	Amputee	Very poor	Poor	Poor	60+	Prehypertension	Normal	Yes	During
Female	85	2020	No	2.64	3.34	4.5	Amputee	Good	Good	Good	60+	Normal	Normal	Yes	During
Female	52	2020	Yes	2.47	2.91	11.6	Amputee	Very poor	Poor	Poor	50-59	Prehypertension	Prehypertension	Yes	During
Female	40	2020	Yes	4.43	5.33	13.5	Morbid obesity	Very poor	Poor	Poor	40-49	Prehypertension	Hypertension	Yes	During
Male	40	2020	Yes	2.31	2.41	9.5	Underweight	Very poor	Poor	Poor	40-49	Prehypertension	Normal	Yes	During
Female	66	2020	No	3.66	4.1	9.2	Morbid obesity	Very poor	Poor	Poor	60+	Hypertension	Prehypertension	Yes	During
Female	74	2020		3.5	4.13	8.4	Amputee	Poor	Poor	Poor	60+	Normal	Normal	Yes	During
Female	70	2020	Yes	3.44	4.11	7.1	Morbid obesity	Fairly good	Intermediate	Good	60+	Normal	Normal	Yes	During
Female	72	2020	Yes	2.47	2.84	10.1	Overweight	Very poor	Poor	Poor	60+	Hypertension	Normal	Yes	During
Female	51	2020	Yes	1.7	2.21	12.4	Overweight	Very poor	Poor	Poor	50-59	Prehypertension	Normal	Yes	During
Female	40	2020	Yes	1.09	1.39	12.3	Normal	Very poor	Poor	Poor	40-49	Normal	Normal	Yes	During
Female	54	2020	Yes	3.48	4.34	6.2	Morbid obesity	Good	Good	Good	50-59	Normal	Prehypertension	Yes	During
Female	65	2020	No	3.9	4.3	6.4	Overweight	Good	Good	Good	60+	Hypertension	Normal	Yes	During
Female	67	2020	No	2.29	2.83	7.7	Normal	Fairly good	Intermediate	Good	60+	Prehypertension	Normal	Yes	During
Female	64	2020		2.02	3.4	8.5	Amputee	Poor	Poor	Poor	60+	Hypertension	Prehypertension	Yes	During
Female	60	2020	Yes	2.71	2.95	5.1	Normal	Good	Good	Good	60+	Normal	Normal	Yes	During
Female	80	2020	No	1.54	2.91	8.2	Amputee	Poor	Poor	Poor	60+	Prehypertension	Normal	Yes	During
Female	54	2020	Yes	3.58	4.11	12.6	Underweight	Very poor	Poor	Poor	50-59	Normal	Normal	Yes	During
Female	69	2020	No	2.05	2.6	15	Normal	Very poor	Poor	Poor	60+	Hypertension	Normal	Yes	During
Female	51	2020		3.49	4.27	15.1	Normal	Very poor	Poor	Poor	50-59	Hypertension	Normal	Yes	During
Female	75	2020	No	1.84	2.5	5.7	Morbid obesity	Good	Good	Good	60+	Hypertension	Normal	Yes	During
Male	58	2020	Yes	3.35	3.77	9.6	Overweight	Very poor	Poor	Poor	50-59	Normal	Normal	Yes	During
Female	46	2020	Yes	1.81	2.39	5.2	Overweight	Good	Good	Good	40-49	Normal	Normal	Yes	During
Female	50	2020	Yes	2.5	2.97	8.9	Morbid obesity	Poor	Poor	Poor	50-59	Hypertension	Hypertension	Yes	During
Male	68	2020	No	0.38	1.5	5	Amputee	Good	Good	Good	60+	Normal	Normal	Yes	During
Male	67	2020	No	4.61	5.09	8.9	Overweight	Poor	Poor	Poor	60+	Prehypertension	Normal	Yes	During
Male	54	2020	Yes	2.8	3.5	16	Normal	Very poor	Poor	Poor	50-59	Normal	Normal	Yes	During
Female	56	2020	Yes	4.51	4.82	6	Morbid obesity	Good	Good	Good	50-59	Hypertension	Prehypertension	Yes	During
Female	57	2020	No	3.44	3.66	7.7	Amputee	Fairly good	Intermediate	Good	50-59	Prehypertension	Normal	Yes	During
Male	48	2020	Yes	3.56	4.06	7.5	Amputee	Fairly good	Intermediate	Good	40-49	Prehypertension	Prehypertension	Yes	During
Male	79	2020	No	3.17	3.55	10.8	Morbid obesity	Very poor	Poor	Poor	60+	Prehypertension	Normal	Yes	During
Male	64	2020	Yes	1.98	2.3	15	Overweight	Very poor	Poor	Poor	60+	Hypertension	Hypertension	Yes	During
Female	65	2020	No	1.99	3.95	14.2	Normal	Very poor	Poor	Poor	60+	Normal	Prehypertension	Yes	During
Female	55	2020	Yes	3.29	3.6	6.3	Overweight	Good	Good	Good	50-59	Prehypertension	Prehypertension	Yes	During
Male	62	2020	Yes	4.07	4.56	15.4	Overweight	Very poor	Poor	Poor	60+	Normal	Normal	Yes	During
Female	55	2020	Yes	2.32	3.45	15	Morbid obesity	Very poor	Poor	Poor	50-59	Normal	Normal	Yes	During
Male	76	2020	No	3.46	3.9	13.7	Overweight	Very poor	Poor	Poor	60+	Hypertension	Normal	Yes	During
Female	89	2020	No	2.95	3.49	4.7	Amputee	Good	Good	Good	60+	Hypertension	Normal	Yes	During
Male	46	2020	Yes	2.48	3.25	10.7	Normal	Very poor	Poor	Poor	40-49	Prehypertension	Normal	Yes	During
Male	48	2017	Yes	3.16	4.07	7.2	Overweight	Fairly good	Intermediate	Good	40-49	Hypertension	Hypertension	No	Before
Female	57	2019	Yes	4.93	5.69	9.4	Morbid obesity	Very poor	Poor	Poor	50-59	Prehypertension	Normal	No	Before
Male	42	2019	Yes	1.36	2.03	7.8	Amputee	Fairly good	Intermediate	Good	40-49	Hypertension	Hypertension	No	Before
Female	68	2019	Yes	4.86	5.36	6.6	Amputee	Good	Good	Good	60+	Hypertension	Hypertension	No	Before
Female	55	2019		2.58	3.18	12.2	Normal	Very poor	Poor	Poor	50-59	Hypertension	Normal	No	Before
Female	30	2019	Yes	2.69	3.1	6	Morbid obesity	Good	Good	Good	≤39	Prehypertension	Prehypertension	No	Before
Female	56	2019	Yes	2.68	3.38	5.3	Normal	Good	Good	Good	50-59	Hypertension	Hypertension	No	Before
Female	43	2019	Yes	4.36	4.74	11.9	Normal	Very poor	Poor	Poor	40-49	Normal	Normal	No	Before
Female	55	2019	Yes	2.98	4.05	10.4	Morbid obesity	Very poor	Poor	Poor	50-59	Hypertension	Normal	No	Before
Male	68	2019	Yes	3.22	3.92	12.6	Overweight	Very poor	Poor	Poor	60+	Hypertension	Prehypertension	No	Before
Male	41	2019	Yes	1.47	2.16	14.8	Underweight	Very poor	Poor	Poor	40-49	Normal	Normal	No	Before
Female	58	2019		4.68	5.25	5.6	Morbid obesity	Good	Good	Good	50-59	Prehypertension	Normal	No	Before
Female	66	2019	Yes	1.92	3.49	7.1	Amputee	Fairly good	Intermediate	Good	60+	Normal	Normal	No	Before
Male	58	2019	Yes	1.16	1.7	10.9	Amputee	Very poor	Poor	Poor	50-59	Hypertension	Normal	No	Before
Female	63	2019		2.57	3.2	10.5	Normal	Very poor	Poor	Poor	60+	Hypertension	Hypertension	No	Before
Female	74	2019	Yes	4.17	5.13	9	Overweight	Poor	Poor	Poor	60+	Hypertension	Prehypertension	No	Before
Male	56	2019	Yes	3.19	3.93	8.5	Overweight	Poor	Poor	Poor	50-59	Prehypertension	Normal	No	Before
Female	28	2019		2.67	2.85	5.7	Morbid obesity	Good	Good	Good	≤39	Hypertension	Hypertension	No	Before
Female	82	2019	No	1.53	2.22	7.4	Amputee	Fairly good	Intermediate	Good	60+	Hypertension	Hypertension	No	Before
Male	46	2019	Yes	4.44	5.06	5.5	Normal	Good	Good	Good	40-49	Normal	Normal	No	Before
Female	43	2019	Yes	3.29	3.77	8.7	Overweight	Poor	Poor	Poor	40-49	Hypertension	Hypertension	No	Before
Female	57	2019	Yes	3.48	4.2	4.6	Overweight	Good	Good	Good	50-59	Hypertension	Hypertension	No	Before
Female	31	2019	Yes	4.39	5.08	7	Morbid obesity	Fairly good	Intermediate	Good	≤39	Prehypertension	Normal	No	Before
Male	45	2019	Yes	3.99	4.4	8.9	Overweight	Poor	Poor	Poor	40-49	Prehypertension	Normal	No	Before
Male	78	2019	Yes	2.71	3.3	8.8	Overweight	Poor	Poor	Poor	60+	Prehypertension	Normal	No	Before
Male	47	2019		1.56	1.93	10.4	Amputee	Very poor	Poor	Poor	40-49	Normal	Normal	No	Before
Female	52	2019	Yes	5.31	5.74	13.9	Morbid obesity	Very poor	Poor	Poor	50-59	Hypertension	Normal	No	Before
Female	55	2019	Yes	4.5	4.93	6.8	Normal	Good	Good	Good	50-59	Normal	Normal	No	Before
Female	61	2019	Yes	2.61	3.1	5.3	Overweight	Good	Good	Good	60+	Prehypertension	Normal	No	Before
Female	40	2017	Yes	4.35	4.9	7.8	Overweight	Fairly good	Intermediate	Good	40-49	Prehypertension	Prehypertension	No	Before
Female	63	2017	Yes	5.31	5.7	17.9	Normal	Very poor	Poor	Poor	60+	Hypertension	Prehypertension	No	Before
Female	54	2017	Yes	3.48	3.93	12.9	Overweight	Very poor	Poor	Poor	50-59	Normal	Normal	No	Before
Female	57	2017	Yes	4.18	4.9	11.7	Morbid obesity	Very poor	Poor	Poor	50-59	Hypertension	Prehypertension	No	Before
Female	53	2017	Yes	2.6	3.15	10.7	Normal	Very poor	Poor	Poor	50-59	Hypertension	Prehypertension	No	Before
Female	32	2017	Yes	5.4	5.85	8.5	Amputee	Poor	Poor	Poor	≤39	Prehypertension	Normal	No	Before
Male	48	2017	Yes	2.7	3.25	6.7	Amputee	Good	Good	Good	40-49	Prehypertension	Normal	No	Before
Female	60	2017		2.2	2.77	8.9	Normal	Poor	Poor	Poor	60+	Prehypertension	Prehypertension	No	Before
Female	20	2017	Yes	2.32	2.7	16.9	Overweight	Very poor	Poor	Poor	≤39	Normal	Normal	No	Before
Female	68	2017		5.54	6.1	13.9	Overweight	Very poor	Poor	Poor	60+	Prehypertension	Hypertension	No	Before
Female	42	2017	Yes	1.63	2	14	Amputee	Very poor	Poor	Poor	40-49	Normal	Normal	No	Before
Male	62	2017	Yes	0	0	7.8	Amputee	Fairly good	Intermediate	Good	60+	Hypertension	Normal	No	Before
Female	81	2017		3	3.45	7.8	Morbid obesity	Fairly good	Intermediate	Good	60+	Hypertension	Prehypertension	No	Before
Female	52	2017	Yes	3.76	3.9	6.3	Amputee	Good	Good	Good	50-59	Normal	Prehypertension	No	Before
Male	79	2017		3.45	3.9	6.8	Amputee	Good	Good	Good	60+	Hypertension	Normal	No	Before
Male	59	2017	Yes	4.4	5.4	13.9	Overweight	Very poor	Poor	Poor	50-59	Hypertension	Hypertension	No	Before
Male	44	2017	Yes	1.76	2.3	11.4	Amputee	Very poor	Poor	Poor	40-49	Prehypertension	Prehypertension	No	Before
Male	50	2017		3.15	3.46	7.1	Normal	Fairly good	Intermediate	Good	50-59	Hypertension	Hypertension	No	Before
Male	57	2017		3.04	3.47	6.6	Normal	Good	Good	Good	50-59	Prehypertension	Prehypertension	No	Before
Female	50	2017	Yes	1.66	2.03	4.8	Overweight	Good	Good	Good	50-59	Hypertension	Prehypertension	No	Before
Female	52	2017	Yes	3.47	3.9	12.2	Morbid obesity	Very poor	Poor	Poor	50-59	Hypertension	Hypertension	No	Before
Female	59	2017	Yes	1.03	1.5	12.4	Underweight	Very poor	Poor	Poor	50-59	Hypertension	Normal	No	Before
Male	45	2017	Yes	3.67	4.58	8.1	Amputee	Poor	Poor	Poor	40-49	Prehypertension	Normal	No	Before
Male	57	2017	Yes	7.62	8.47	8.7	Underweight	Poor	Poor	Poor	50-59	Normal	Normal	No	Before
Female	31	2017	Yes	4.6	5.23	13.9	Overweight	Very poor	Poor	Poor	≤39	Prehypertension	Prehypertension	No	Before
Male	57	2017	Yes	3.7	4.2	6.2	Overweight	Good	Good	Good	50-59	Normal	Normal	No	Before
Female	47	2017	Yes	4.67	5.01	12.7	Overweight	Very poor	Poor	Poor	40-49	Hypertension	Prehypertension	No	Before
Female	33	2017	Yes	2.51	3.3	5.8	Normal	Good	Good	Good	≤39	Normal	Normal	No	Before
Female	64	2017	Yes	3.99	4.8	8.4	Normal	Poor	Poor	Poor	60+	Hypertension	Prehypertension	No	Before
Female	35	2017	Yes	1.64	2.4	6.3	Amputee	Good	Good	Good	≤39	Prehypertension	Normal	No	Before
Male	60	2017	Yes	3.05	3.3	8	Overweight	Poor	Poor	Poor	60+	Normal	Normal	No	Before
Male	65	2017	Yes	2.54	3.03	8.5	Normal	Poor	Poor	Poor	60+	Hypertension	Hypertension	No	Before
Female	65	2017		3.68	4.2	6.9	Morbid obesity	Good	Good	Good	60+	Prehypertension	Prehypertension	No	Before
Female	46	2017	Yes	3.82	4.51	7.8	Morbid obesity	Fairly good	Intermediate	Good	40-49	Hypertension	Hypertension	No	Before
Female	64	2017	Yes	2.2	2.23	6.5	Morbid obesity	Good	Good	Good	60+	Hypertension	Normal	No	Before
Male	56	2017	Yes	0.79	1.63	14.5	Normal	Very poor	Poor	Poor	50-59	Normal	Normal	No	Before
Female	56	2017	Yes	2.45	2.83	18.9	Normal	Very poor	Poor	Poor	50-59	Hypertension	Hypertension	No	Before
Male	40	2017	Yes	2.77	3.31	6	Overweight	Good	Good	Good	40-49	Prehypertension	Prehypertension	No	Before
Male	46	2017	Yes	1.12	1.5	9.4	Normal	Very poor	Poor	Poor	40-49	Normal	Normal	No	Before
Female	50	2017		1.3	1.74	14.2	Underweight	Very poor	Poor	Poor	50-59	Normal	Normal	No	Before
Female	73	2017		3.49	4	7.6	Amputee	Fairly good	Intermediate	Good	60+	Hypertension	Hypertension	No	Before
Female	67	2017	Yes	4.11	4.71	6.3	Normal	Good	Good	Good	60+	Prehypertension	Normal	No	Before
Male	58	2017		2.05	2.34	16.6	Overweight	Very poor	Poor	Poor	50-59	Prehypertension	Normal	No	Before
Female	59	2017		3.81	4.73	6.9	Overweight	Good	Good	Good	50-59	Normal	Normal	No	Before
Female	42	2017	Yes	3.29	3.61	6.9	Overweight	Good	Good	Good	40-49	Prehypertension	Prehypertension	No	Before
Female	48	2017	Yes	2.77	3.7	7.3	Morbid obesity	Fairly good	Intermediate	Good	40-49	Normal	Normal	No	Before
Female	66	2017	Yes	4.19	4.65	6.9	Morbid obesity	Good	Good	Good	60+	Prehypertension	Hypertension	No	Before
Female	38	2017	Yes	3.1	3.5	10.3	Morbid obesity	Very poor	Poor	Poor	≤39	Prehypertension	Normal	No	Before
Male	61	2017	Yes	4.19	4.66	6.27	Amputee	Good	Good	Good	60+	Normal	Normal	No	Before
Female	51	2017		3.9	4.5	8.8	Morbid obesity	Poor	Poor	Poor	50-59	Hypertension	Normal	No	Before
Female	46	2017	Yes	4.42	4.62	5.6	Morbid obesity	Good	Good	Good	40-49	Prehypertension	Prehypertension	No	Before
Female	67	2017	Yes	2.86	4.12	8.3	Morbid obesity	Poor	Poor	Poor	60+	Prehypertension	Normal	No	Before
Female	52	2017		4.36	4.71	11.2	Normal	Very poor	Poor	Poor	50-59	Hypertension	Hypertension	No	Before
Female	49	2017	Yes	3.92	4.65	7.9	Overweight	Fairly good	Intermediate	Good	40-49	Prehypertension	Normal	No	Before
Female	55	2017		3.27	4.2	9.8	Morbid obesity	Very poor	Poor	Poor	50-59	Hypertension	Hypertension	No	Before
Female	69	2017	Yes	3.64	4.13	8	Normal	Poor	Poor	Poor	60+	Hypertension	Hypertension	No	Before
Male	41	2017	Yes	6.78	7.67	9.7	Overweight	Very poor	Poor	Poor	40-49	Normal	Normal	No	Before
Male	49	2017	Yes	1.31	1.8	9.8	Underweight	Very poor	Poor	Poor	40-49	Hypertension	Prehypertension	No	Before
Male	50	2017	Yes	2.98	3.35	10.8	Normal	Very poor	Poor	Poor	50-59	Prehypertension	Normal	No	Before
Female	61	2017	Yes	1.64	2.67	8.3	Amputee	Poor	Poor	Poor	60+	Normal	Normal	No	Before
Female	70	2017	Yes	3.98	4.7	6.9	Overweight	Good	Good	Good	60+	Prehypertension	Normal	No	Before
Female	65	2019	Yes	4.98	6.73	6.2	Morbid obesity	Good	Good	Good	60+	Hypertension	Prehypertension	No	Before
Female	64	2019	Yes	3.11	3.5	6.1	Morbid obesity	Good	Good	Good	60+	Prehypertension	Normal	No	Before
Female	66	2019		2.2	2.68	6.4	Overweight	Good	Good	Good	60+	Prehypertension	Prehypertension	No	Before
Female	68	2019	Yes	2.63	2.81	4.8	Normal	Good	Good	Good	60+	Hypertension	Normal	No	Before
Female	36	2019	Yes	3.57	4.16	18	Normal	Very poor	Poor	Poor	≤39	Normal	Normal	No	Before
Male	54	2019	Yes	3.11	3.76	4.2	Morbid obesity	Good	Good	Good	50-59	Prehypertension	Normal	No	Before
Female	57	2019		2.5	3.26	12.8	Morbid obesity	Very poor	Poor	Poor	50-59	Prehypertension	Prehypertension	No	Before
Female	52	2019	Yes	0	0	14.7	Overweight	Very poor	Poor	Poor	50-59	Prehypertension	Normal	No	Before
Female	58	2019	Yes	1.72	2.21	5.5	Amputee	Good	Good	Good	50-59	Normal	Normal	No	Before
Male	47	2019	Yes	4.89	5.31	6.1	Normal	Good	Good	Good	40-49	Prehypertension	Normal	No	Before
Male	31	2019	Yes	2.98	3.51	5.6	Amputee	Good	Good	Good	≤39	Prehypertension	Normal	No	Before
Female	36	2019	Yes	1.95	2.25	8.8	Morbid obesity	Poor	Poor	Poor	≤39	Normal	Normal	No	Before
Male	40	2019	Yes	4.14	4.8	9.6	Morbid obesity	Very poor	Poor	Poor	40-49	Hypertension	Hypertension	No	Before
Male	62	2019	Yes	2.69	3.32	7.9	Normal	Fairly good	Intermediate	Good	60+	Prehypertension	Prehypertension	No	Before
Female	30	2019	Yes	3.38	3.91	11.1	Normal	Very poor	Poor	Poor	≤39	Prehypertension	Normal	No	Before
Female	66	2019		4.16	4.74	9.9	Overweight	Very poor	Poor	Poor	60+	Hypertension	Prehypertension	No	Before
Male	47	2019		0	0	8.9	Underweight	Poor	Poor	Poor	40-49	Normal	Normal	No	Before
Male	68	2019	Yes	4.16	4.6	8.7	Normal	Poor	Poor	Poor	60+	Normal	Normal	No	Before
Female	37	2019	Yes	2.09	2.45	6.5	Overweight	Good	Good	Good	≤39	Normal	Normal	No	Before
Female	67	2019	Yes	3.63	4.18	10.8	Overweight	Very poor	Poor	Poor	60+	Hypertension	Normal	No	Before
Male	57	2019		1.15	1.55	8.4	Amputee	Poor	Poor	Poor	50-59	Prehypertension	Prehypertension	No	Before
Male	44	2019	Yes	2.95	3.3	9.4	Normal	Very poor	Poor	Poor	40-49	Prehypertension	Normal	No	Before
Female	62	2019		3.05	3.86	9.1	Overweight	Very poor	Poor	Poor	60+	Hypertension	Hypertension	No	Before
Male	45	2019	Yes	1.23	1.53	15.1	Normal	Very poor	Poor	Poor	40-49	Hypertension	Normal	No	Before
Female	53	2019	Yes	3.04	3.82	14.8	Morbid obesity	Very poor	Poor	Poor	50-59	Hypertension	Normal	No	Before
Male	51	2019	Yes	1.88	2.6	5.6	Normal	Good	Good	Good	50-59	Hypertension	Prehypertension	No	Before
Female	38	2019	Yes	0	0	6.6	Normal	Good	Good	Good	≤39	Normal	Normal	No	Before
Female	63	2019	Yes	1.49	1.8	15.5	Underweight	Very poor	Poor	Poor	60+	Normal	Normal	No	Before
Female	38	2019	Yes	2.44	2.7	7.7	Overweight	Fairly good	Intermediate	Good	≤39	Normal	Normal	No	Before
Male	64	2019	Yes	3.94	4.93	13.1	Normal	Very poor	Poor	Poor	60+	Normal	Normal	No	Before
Female	64	2019	Yes	4.79	5.44	8	Morbid obesity	Poor	Poor	Poor	60+	Hypertension	Hypertension	No	Before
Male	79	2020	No	2.87	3.25	10.8	Amputee	Very poor	Poor	Poor	60+	Prehypertension	Normal	Yes	During
Male	71	2020	Yes	2.92	3.74	9.4	Amputee	Very poor	Poor	Poor	60+	Normal	Normal	Yes	During
Female	63	2020	No	3.33	4.14	9.9	Normal	Very poor	Poor	Poor	60+	Prehypertension	Normal	Yes	During
Female	56	2020	Yes	2.95	3.2	8.2	Overweight	Poor	Poor	Poor	50-59	Hypertension	Prehypertension	Yes	During
Male	52	2020	Yes	2.12	2.56	9.1	Normal	Very poor	Poor	Poor	50-59	Normal	Prehypertension	Yes	During
Female	71	2020	No	2.02	2.42	7	Morbid obesity	Fairly good	Intermediate	Good	60+	Prehypertension	Normal	Yes	During
Male	66	2020	No	2.13	4.38	6.9	Normal	Good	Good	Good	60+	Prehypertension	Normal	Yes	During
Female	63	2020	Yes	4.82	5.4	11	Morbid obesity	Very poor	Poor	Poor	60+	Prehypertension	Hypertension	Yes	During
Male	46	2020	Yes	1.2	1.58	9	Amputee	Poor	Poor	Poor	40-49	Hypertension	Hypertension	Yes	During
Female	55	2020	Yes	3.7	4.93	5.3	Morbid obesity	Good	Good	Good	50-59	Normal	Normal	Yes	During
Female	43	2020	Yes	3.64	4.25	10.6	Normal	Very poor	Poor	Poor	40-49	Hypertension	Hypertension	Yes	During
Male	63	2020	Yes	2.98	3.4	5.3	Amputee	Good	Good	Good	60+	Hypertension	Hypertension	Yes	During
Male	60	2020	Yes	3.05	3.29	7.1	Amputee	Fairly good	Intermediate	Good	60+	Hypertension	Prehypertension	Yes	During
Male	49	2020	No	5.89	6.29	14.6	Amputee	Very poor	Poor	Poor	40-49	Hypertension	Hypertension	Yes	During
Female	42	2020	Yes	1.74	2.36	8.9	Amputee	Poor	Poor	Poor	40-49			Yes	During
Female	57	2020	Yes	2.21	2.61	12.5	Amputee	Very poor	Poor	Poor	50-59	Hypertension	Hypertension	Yes	During
Female	41	2020	Yes	2.72	3.3	6.8	Amputee	Good	Good	Good	40-49	Hypertension	Hypertension	Yes	During
Male	47	2020	Yes	3.38	3.73	5.5	Amputee	Good	Good	Good	40-49	Hypertension	Normal	Yes	During
Male	60	2020	Yes	2.62	2.9	12.1	Amputee	Very poor	Poor	Poor	60+	Hypertension	Normal	Yes	During
Female	61	2020	Yes	2.42	2.95	9.5	Amputee	Very poor	Poor	Poor	60+	Normal	Normal	Yes	During
Female	62	2020	Yes	2.33	2.6	5.3	Amputee	Good	Good	Good	60+	Hypertension	Prehypertension	Yes	During
Male	55	2020	Yes	3.19	3.38	13.2	Amputee	Very poor	Poor	Poor	50-59	Prehypertension	Normal	Yes	During
Female	52	2020		2.59	2.95	6.3	Amputee	Good	Good	Good	50-59	Hypertension	Prehypertension	Yes	During
Male	63	2020	Yes	2.29	2.7	14.6	Amputee	Very poor	Poor	Poor	60+	Prehypertension	Prehypertension	Yes	During
Male	33	2020	Yes	2.47	2.75	10.2	Amputee	Very poor	Poor	Poor	≤39	Normal	Normal	Yes	During
Female	29	2020	Yes	2.62	3.15	6.7	Amputee	Good	Good	Good	≤39	Normal	Normal	Yes	During
Female	85	2020	No	4.16	4.61	5.6	Amputee	Good	Good	Good	60+	Hypertension	Normal	Yes	During
Female	53	2020	Yes	2.16	2.7	6.5	Amputee	Good	Good	Good	50-59	Hypertension	Prehypertension	Yes	During
Male	65	2020	No	2.6	3.16	6.5	Amputee	Good	Good	Good	60+	Prehypertension	Normal	Yes	During
Female	61	2020	Yes	3.46	4	9.9	Amputee	Very poor	Poor	Poor	60+	Hypertension	Prehypertension	Yes	During
Male	54	2020	Yes	6.36	7.16	7.5	Amputee	Fairly good	Intermediate	Good	50-59	Hypertension	Hypertension	Yes	During
Male	49	2020	Yes	2.64	3.56	14	Amputee	Very poor	Poor	Poor	40-49	Hypertension	Hypertension	Yes	During
Female	75	2020	No	3.33	3.92	4.4	Amputee	Good	Good	Good	60+	Hypertension	Prehypertension	Yes	During
Female	58	2020	Yes	2	2.29	10.3	Amputee	Very poor	Poor	Poor	50-59	Hypertension	Prehypertension	Yes	During
Female	39	2020	Yes	4.63	4.96	10.9	Amputee	Very poor	Poor	Poor	≤39	Prehypertension	Prehypertension	Yes	During
Male	36	2020	Yes	3.75	4.17	8.1	Amputee	Poor	Poor	Poor	≤39	Hypertension	Prehypertension	Yes	During
Female	30	2020		2.78	3.34	7.3	Amputee	Fairly good	Intermediate	Good	≤39	Prehypertension	Normal	Yes	During
Female	78	2017	Yes	1.46	1.7	4.8	Amputee	Good	Good	Good	60+	Hypertension	Hypertension	No	Before
Male	43	2017	Yes	5.08	5.47	9.7	Normal	Very poor	Poor	Poor	40-49	Prehypertension	Normal	No	Before
Female	43	2017	Yes	1.97	2.58	7.5	Overweight	Fairly good	Intermediate	Good	40-49	Prehypertension	Prehypertension	No	Before
Female	85	2017	No	4.02	4.6	5.4	Overweight	Good	Good	Good	60+	Prehypertension	Normal	No	Before
Female	40	2017	Yes	2.86	3.22	9.9	Overweight	Very poor	Poor	Poor	40-49	Hypertension	Normal	No	Before
Male	64	2017	Yes	3.05	3.5	4.8	Amputee	Good	Good	Good	60+	Prehypertension	Normal	No	Before
Female	63	2017	Yes	4.65	5.11	12.8	Normal	Very poor	Poor	Poor	60+	Hypertension	Hypertension	No	Before
Male	64	2017	Yes	5.9	6.5	8.83	Overweight	Poor	Poor	Poor	60+	Hypertension	Normal	No	Before
Female	32	2017	Yes	4	5.38	7.4	Amputee	Fairly good	Intermediate	Good	≤39	Hypertension	Normal	No	Before
Male	47	2017	Yes	2.99	3.4	8	Overweight	Poor	Poor	Poor	40-49	Normal	Normal	No	Before
Male	58	2017	Yes	4.99	5.3	13.3	Overweight	Very poor	Poor	Poor	50-59	Prehypertension	Normal	No	Before
Male	70	2017		2.07	2.43	6.61	Overweight	Good	Good	Good	60+	Hypertension	Normal	No	Before
Male	50	2017	Yes	2.99	3.6	10.2	Overweight	Very poor	Poor	Poor	50-59	Hypertension	Hypertension	No	Before
Female	42	2017	Yes	4.49	5.05	6.5	Morbid obesity	Good	Good	Good	40-49	Hypertension	Prehypertension	No	Before
Female	47	2017	Yes	3.84	4.2	6	Morbid obesity	Good	Good	Good	40-49	Prehypertension	Normal	No	Before
Female	50	2017	Yes	2.12	3.2	6.6	Morbid obesity	Good	Good	Good	50-59	Hypertension	Hypertension	No	Before
Female	50	2017	Yes	3.02	3.79	9	Morbid obesity	Poor	Poor	Poor	50-59	Hypertension	Hypertension	No	Before
Female	38	2017	Yes	4.28	4.86	8.5	Morbid obesity	Poor	Poor	Poor	≤39	Normal	Hypertension	No	Before
Female	53	2017	Yes	2.52	3.22	9.66	Normal	Very poor	Poor	Poor	50-59	Prehypertension	Prehypertension	No	Before
Female	38	2017	Yes	2.37	2.75	7.5	Normal	Fairly good	Intermediate	Good	≤39	Normal	Normal	No	Before
Male	64	2017	Yes	2.58	4.27	15	Normal	Very poor	Poor	Poor	60+	Normal	Normal	No	Before
Female	62	2017	Yes	0.65	1.42	11.93	Overweight	Very poor	Poor	Poor	60+	Prehypertension	Normal	No	Before
Female	56	2017	Yes	4.17	4.68	7.26	Normal	Fairly good	Intermediate	Good	50-59	Hypertension	Normal	No	Before
Male	66	2017	Yes	4.04	4.04	7.19	Overweight	Fairly good	Intermediate	Good	60+	Hypertension	Normal	No	Before
Female	44	2017	No	6.54	7.32	7.7	Morbid obesity	Fairly good	Intermediate	Good	40-49	Hypertension	Hypertension	No	Before
Male	42	2017	Yes	1.23	2.01	7.24	Morbid obesity	Fairly good	Intermediate	Good	40-49	Hypertension	Hypertension	No	Before
Female	72	2017	No	2.95	3.28	6.14	Overweight	Good	Good	Good	60+	Prehypertension	Normal	No	Before
Male	48	2017	Yes	3.29	3.99	7.07	Amputee	Fairly good	Intermediate	Good	40-49	Normal	Normal	No	Before
Female	42	2017	Yes	4.22	4.9	6.1	Normal	Good	Good	Good	40-49	Normal	Normal	No	Before
Female	53	2017	Yes	2.2	2.91	10	Morbid obesity	Very poor	Poor	Poor	50-59	Prehypertension	Hypertension	No	Before
Female	36	2017	Yes	3.43	4.1	6.4	Morbid obesity	Good	Good	Good	≤39	Normal	Prehypertension	No	Before
Female	60	2017	Yes	4.25	5.1	7.3	Amputee	Fairly good	Intermediate	Good	60+	Hypertension	Normal	No	Before
Female	45	2017	Yes	2.33	2.87	9.7	Overweight	Very poor	Poor	Poor	40-49	Prehypertension	Normal	No	Before
Female	53	2017	Yes	3.11	3.74	12.96	Morbid obesity	Very poor	Poor	Poor	50-59	Prehypertension	Prehypertension	No	Before
Female	46	2017	Yes	3.69	4.17	12.4	Overweight	Very poor	Poor	Poor	40-49	Hypertension	Hypertension	No	Before
Male	43	2017	Yes	5.22	6.32	10.6	Overweight	Very poor	Poor	Poor	40-49	Prehypertension	Prehypertension	No	Before
Male	62	2017	Yes	5.56	5.86	10.2	Normal	Very poor	Poor	Poor	60+	Prehypertension	Prehypertension	No	Before
Female	35	2017	Yes	3.21	3.86	6.8	Overweight	Good	Good	Good	≤39	Hypertension	Prehypertension	No	Before
Male	36	2017	Yes	1.18	2.29	16	Amputee	Very poor	Poor	Poor	≤39	Prehypertension	Normal	No	Before
Male	53	2017	Yes	4.88	5.6	14.5	Amputee	Very poor	Poor	Poor	50-59	Hypertension	Hypertension	No	Before
Female	51	2017		3.32	3.91	4.73	Amputee	Good	Good	Good	50-59	Hypertension	Prehypertension	No	Before
Female	42	2017	Yes	3.58	4	9.1	Morbid obesity	Very poor	Poor	Poor	40-49	Hypertension	Prehypertension	No	Before
Female	59	2017	Yes	1.32	2.31	10.27	Morbid obesity	Very poor	Poor	Poor	50-59	Prehypertension	Normal	No	Before
Female	64	2017	No	3.7	4.3	11.2	Amputee	Very poor	Poor	Poor	60+	Hypertension	Hypertension	No	Before
Male	70	2017	Yes	5.03	5.7	14.3	Morbid obesity	Very poor	Poor	Poor	60+	Prehypertension	Normal	No	Before
Female	27	2017	Yes	3.48	4.11	8.6	Overweight	Poor	Poor	Poor	≤39	Normal	Normal	No	Before
Male	49	2017	No	3.79	4.58	15.1	Morbid obesity	Very poor	Poor	Poor	40-49	Hypertension	Prehypertension	No	Before
Female	49	2017	Yes	4.21	4.75	5.3	Overweight	Good	Good	Good	40-49	Prehypertension	Normal	No	Before
Male	61	2017	Yes	2.81	3.23	6.16	Morbid obesity	Good	Good	Good	60+	Normal	Normal	No	Before
Male	42	2017	Yes	2.56	2.85	7.3	Normal	Fairly good	Intermediate	Good	40-49	Normal	Normal	No	Before
Male	63	2017	Yes	0.29	0.6	6.3	Amputee	Good	Good	Good	60+	Normal	Normal	No	Before
Female	75	2017		3.89	4.2	10.11	Amputee	Very poor	Poor	Poor	60+	Prehypertension	Normal	No	Before
Male	64	2017	No	3.18	3.79	8.03	Amputee	Poor	Poor	Poor	60+	Hypertension	Hypertension	No	Before
Male	42	2017	Yes	5.04	6.1	15.3	Normal	Very poor	Poor	Poor	40-49	Prehypertension	Normal	No	Before
Female	86	2017	No	1.67	2.11	6.92	Morbid obesity	Good	Good	Good	60+	Hypertension	Prehypertension	No	Before
Female	36	2017	Yes	0	0	5.2	Amputee	Good	Good	Good	≤39	Normal	Normal	No	Before
Female	33	2017	Yes	0	0	5.6	Overweight	Good	Good	Good	≤39	Normal	Normal	No	Before
Female	37	2017	Yes	3.04	3.5	5.2	Overweight	Good	Good	Good	≤39	Normal	Normal	No	Before
Female	64	2017	No	0	0	5.4	Morbid obesity	Good	Good	Good	60+	Hypertension	Normal	No	Before
Female	45	2017	Yes	4.87	5.51	7.34	Morbid obesity	Fairly good	Intermediate	Good	40-49	Prehypertension	Normal	No	Before
Male	73	2017	Yes	3.22	3.8	6.3	Morbid obesity	Good	Good	Good	60+	Hypertension	Normal	No	Before
Female	56	2017	No	2.21	2.84	11.4	Amputee	Very poor	Poor	Poor	50-59	Normal	Normal	No	Before
Male	57	2017	Yes	2.4	3.16	8.8	Normal	Poor	Poor	Poor	50-59	Normal	Normal	No	Before
Male	56	2017	Yes	3.89	4.3	13.7	Overweight	Very poor	Poor	Poor	50-59	Normal	Normal	No	Before
Female	50	2017	No	3.25	3.72	8.3	Amputee	Poor	Poor	Poor	50-59	Normal	Normal	No	Before
Female	59	2017	Yes	2.64	3.4	6.2	Amputee	Good	Good	Good	50-59	Normal	Normal	No	Before
Female	59	2017		3.65	4	14.8	Morbid obesity	Very poor	Poor	Poor	50-59	Hypertension	Normal	No	Before
Male	50	2017	Yes	2.18	2.55	9.3	Overweight	Very poor	Poor	Poor	50-59	Prehypertension	Normal	No	Before
Male	58	2017	Yes	3.42	3.6	9.1	Overweight	Very poor	Poor	Poor	50-59	Normal	Normal	No	Before
Male	38	2017	Yes	1.44	1.67	12.6	Normal	Very poor	Poor	Poor	≤39	Normal	Normal	No	Before
Female	76	2017	No	3.05	4.1	12.6	Amputee	Very poor	Poor	Poor	60+	Hypertension	Hypertension	No	Before
Male	58	2017	Yes	7.93	9.38	5.3	Normal	Good	Good	Good	50-59	Normal	Normal	No	Before
Female	69	2017	Yes	5.43	6.09	8.7	Normal	Poor	Poor	Poor	60+	Prehypertension	Normal	No	Before
Female	42	2017	No	3.75	4.6	7	Morbid obesity	Fairly good	Intermediate	Good	40-49	Prehypertension	Normal	No	Before
Male	68	2017	No	2.59	3.02	17.2	Underweight	Very poor	Poor	Poor	60+	Normal	Normal	No	Before
Female	37	2017	Yes	3.67	4.1	12.4	Overweight	Very poor	Poor	Poor	≤39	Normal	Normal	No	Before
Female	55	2017	No	3.11	3.5	10.9	Morbid obesity	Very poor	Poor	Poor	50-59	Prehypertension	Normal	No	Before
Female	70	2017	Yes	3.18	4.3	11.2	Morbid obesity	Very poor	Poor	Poor	60+	Prehypertension	Normal	No	Before
Female	64	2017	No	7.91	8.4	9.8	Morbid obesity	Very poor	Poor	Poor	60+	Hypertension	Normal	No	Before
Female	45	2017	Yes	3.49	4.11	4.6	Overweight	Good	Good	Good	40-49	Prehypertension	Prehypertension	No	Before
Male	48	2017	Yes	1.48	1.71	10.6	Normal	Very poor	Poor	Poor	40-49	Hypertension	Prehypertension	No	Before
Female	64	2017	No	2.53	3.11	7	Morbid obesity	Fairly good	Intermediate	Good	60+	Hypertension	Prehypertension	No	Before
Male	53	2017	Yes	2.8	3.2	14.6	Normal	Very poor	Poor	Poor	50-59	Normal	Normal	No	Before
Female	90	2017	Yes	3.59	4.13	4.3	Amputee	Good	Good	Good	60+	Hypertension	Prehypertension	No	Before
Male	80	2017	Yes	4.32	4.9	8.7	Overweight	Poor	Poor	Poor	60+	Hypertension	Normal	No	Before
Female	56	2017	Yes	3.03	3.72	9.9	Overweight	Very poor	Poor	Poor	50-59	Hypertension	Normal	No	Before
Male	65	2017	No	3.18	4.25	5.7	Amputee	Good	Good	Good	60+	Hypertension	Normal	No	Before
Male	39	2017	Yes	2.23	2.61	9.1	Amputee	Very poor	Poor	Poor	≤39	Prehypertension	Prehypertension	No	Before
Male	48	2017		4.42	5.41	14.1	Morbid obesity	Very poor	Poor	Poor	40-49	Prehypertension	Normal	No	Before
Female	52	2017	Yes	3.08	3.6	10	Morbid obesity	Very poor	Poor	Poor	50-59	Prehypertension	Hypertension	No	Before
Female	32	2017	Yes	1.41	1.9	5.9	Morbid obesity	Good	Good	Good	≤39	Prehypertension	Prehypertension	No	Before
Female	69	2017	No	3.89	4.47	5.3	Amputee	Good	Good	Good	60+	Hypertension	Prehypertension	No	Before
Female	51	2017	Yes	2.62	3.31	14.04	Overweight	Very poor	Poor	Poor	50-59	Normal	Normal	No	Before
Male	42	2017	Yes	2.7	3.44	12.1	Normal	Very poor	Poor	Poor	40-49	Prehypertension	Prehypertension	No	Before
Male	39	2017	Yes	2.99	3.3	10.1	Underweight	Very poor	Poor	Poor	≤39	Normal	Normal	No	Before
Female	59	2017	No	4.21	5.18	6.7	Overweight	Good	Good	Good	50-59	Prehypertension	Hypertension	No	Before
Female	71	2017	No	4.93	4.93	8.4	Morbid obesity	Poor	Poor	Poor	60+	Hypertension	Normal	No	Before
Female	57	2017	No	4.32	5.08	6.4	Amputee	Good	Good	Good	50-59	Prehypertension	Normal	No	Before
Female	56	2017	Yes	4.19	4.77	4.5	Normal	Good	Good	Good	50-59	Hypertension	Normal	No	Before
Female	57	2017	Yes	5.23	6.15	6.2	Normal	Good	Good	Good	50-59	Prehypertension	Normal	No	Before
Male	66	2017	Yes	0.94	1.3	8	Normal	Poor	Poor	Poor	60+	Prehypertension	Normal	No	Before
Female	33	2017	Yes	3.29	3.6	11.9	Normal	Very poor	Poor	Poor	≤39	Normal	Normal	No	Before
Female	56	2017	Yes	4.06	4.59	11	Normal	Very poor	Poor	Poor	50-59	Hypertension	Hypertension	No	Before
Female	47	2017	Yes	4.95	5.8	10.5	Morbid obesity	Very poor	Poor	Poor	40-49	Normal	Normal	No	Before
Male	60	2017	Yes	4.66	5.33	13.9	Normal	Very poor	Poor	Poor	60+	Prehypertension	Normal	No	Before
Male	63	2017	Yes	2.29	2.67	4	Normal	Good	Good	Good	60+	Prehypertension	Prehypertension	No	Before
Male	40	2017	Yes	2.95	4.3	5.1	Overweight	Good	Good	Good	40-49	Hypertension	Prehypertension	No	Before
Female	47	2017	Yes	3.06	3.6	13.3	Morbid obesity	Very poor	Poor	Poor	40-49	Normal	Prehypertension	No	Before
Male	67	2017	Yes	1.84	2.2	5.5	Amputee	Good	Good	Good	60+	Prehypertension	Normal	No	Before
Female	45	2017	Yes	1.48	1.63	5.96	Overweight	Good	Good	Good	40-49	Hypertension	Normal	No	Before
Female	66	2017	No	1.6	2.1	11.4	Overweight	Very poor	Poor	Poor	60+	Hypertension	Normal	No	Before
Male	42	2017	Yes	4.04	5.43	10.05	Amputee	Very poor	Poor	Poor	40-49	Prehypertension	Prehypertension	No	Before
Female	59	2017	Yes	4.74	5.37	9.2	Morbid obesity	Very poor	Poor	Poor	50-59	Prehypertension	Normal	No	Before
Female	43	2017	Yes	4.94	5.72	6.41	Morbid obesity	Good	Good	Good	40-49	Prehypertension	Hypertension	No	Before
Female	39	2017	Yes	2.89	3.66	16.6	Normal	Very poor	Poor	Poor	≤39	Normal	Normal	No	Before
Male	54	2017	Yes	2.89	3.39	10.24	Morbid obesity	Very poor	Poor	Poor	50-59	Prehypertension	Prehypertension	No	Before
Female	39	2017	Yes	3.97	4.38	11.4	Normal	Very poor	Poor	Poor	≤39	Normal	Prehypertension	No	Before
Female	48	2017	Yes	3.22	4.1	5.8	Amputee	Good	Good	Good	40-49	Prehypertension	Normal	No	Before
Female	57	2017	Yes	4.36	4.85	5.4	Normal	Good	Good	Good	50-59	Hypertension	Normal	No	Before
Female	72	2017	Yes	2.58	3.19	5.89	Overweight	Good	Good	Good	60+	Normal	Normal	No	Before
Female	54	2017	Yes	3.89	4.82	5.1	Morbid obesity	Good	Good	Good	50-59	Hypertension	Hypertension	No	Before
Female	59	2017	Yes	2.43	3.11	13.4	Morbid obesity	Very poor	Poor	Poor	50-59	Hypertension	Prehypertension	No	Before
Female	53	2017	No	5.04	5.89	6.4	Amputee	Good	Good	Good	50-59	Hypertension	Prehypertension	No	Before
Male	49	2017	Yes	2.39	3.2	11.4	Overweight	Very poor	Poor	Poor	40-49	Hypertension	Prehypertension	No	Before
Female	47	2017	Yes	7.41	8.7	14.1	Amputee	Very poor	Poor	Poor	40-49	Normal	Prehypertension	No	Before
Female	45	2017	Yes	2.6	2.92	13	Morbid obesity	Very poor	Poor	Poor	40-49	Prehypertension	Normal	No	Before
Female	50	2017	Yes	4.09	4.45	6.5	Morbid obesity	Good	Good	Good	50-59	Prehypertension	Prehypertension	No	Before
Male	52	2017	Yes	3.81	4.3	7.7	Underweight	Fairly good	Intermediate	Good	50-59	Normal	Normal	No	Before
Female	34	2017	Yes	3.65	4.1	6.14	Morbid obesity	Good	Good	Good	≤39	Normal	Normal	No	Before
Female	25	2017	Yes	2.68	2.95	9.4	Underweight	Very poor	Poor	Poor	≤39	Normal	Normal	No	Before
Male	44	2017	Yes	2.05	2.36	5.4	Normal	Good	Good	Good	40-49	Normal	Normal	No	Before
Male	56	2017	Yes	2.07	2.49	9.3	Normal	Very poor	Poor	Poor	50-59	Prehypertension	Hypertension	No	Before
Female	62	2017	No	4.56	5.78	7.64	Morbid obesity	Fairly good	Intermediate	Good	60+	Hypertension	Prehypertension	No	Before
Female	40	2017	Yes	4.35	4.8	6.6	Morbid obesity	Good	Good	Good	40-49	Prehypertension	Prehypertension	No	Before
Male	85	2017	Yes	4.23	4.85	13.1	Normal	Very poor	Poor	Poor	60+	Hypertension	Normal	No	Before
Male	45	2017	Yes	2.97	4.06	6.18	Normal	Good	Good	Good	40-49	Hypertension	Hypertension	No	Before
Female	70	2017	Yes	3.33	4	6.4	Amputee	Good	Good	Good	60+	Hypertension	Normal	No	Before
Male	64	2017	Yes	3.3	3.98	7.3	Normal	Fairly good	Intermediate	Good	60+	Prehypertension	Prehypertension	No	Before
Female	64	2017	No	4.23	4.89	5.9	Normal	Good	Good	Good	60+	Normal	Normal	No	Before
Female	49	2017	Yes	4.11	5.5	10.3	Overweight	Very poor	Poor	Poor	40-49	Hypertension	Hypertension	No	Before
Male	62	2017	No	1.39	1.7	6.2	Overweight	Good	Good	Good	60+	Hypertension	Normal	No	Before
Female	50	2017	Yes	1.89	3.6	8.9	Normal	Poor	Poor	Poor	50-59	Normal	Normal	No	Before
Female	46	2017	Yes	3	3.4	8.7	Overweight	Poor	Poor	Poor	40-49	Prehypertension	Normal	No	Before
Female	106	2017	No	5.07	5.71	5.9	Amputee	Good	Good	Good	60+	Prehypertension	Normal	No	Before
Female	49	2017	Yes	1.39	2.14	16	Normal	Very poor	Poor	Poor	40-49	Normal	Normal	No	Before
Female	71	2017	No	0	0	5.4	Morbid obesity	Good	Good	Good	60+	Normal	Prehypertension	No	Before
Female	70	2017	Yes	3.53	4.25	8	Amputee	Poor	Poor	Poor	60+	Normal	Normal	No	Before
Male	46	2017	Yes	5.38	5.67	10.2	Overweight	Very poor	Poor	Poor	40-49	Hypertension	Hypertension	No	Before
Male	50	2017	Yes	1.32	2.08	6.2	Amputee	Good	Good	Good	50-59	Prehypertension	Normal	No	Before
Female	28	2017	Yes	0	0	7.8	Morbid obesity	Fairly good	Intermediate	Good	≤39	Prehypertension	Prehypertension	No	Before
Female	36	2017	Yes	2.9	3.03	10.9	Amputee	Very poor	Poor	Poor	≤39	Normal	Prehypertension	No	Before
Female	61	2017	Yes	4.47	5.06	9.6	Amputee	Very poor	Poor	Poor	60+	Normal	Normal	No	Before
Female	38	2017	Yes	1.5	2.7	10.8	Morbid obesity	Very poor	Poor	Poor	≤39	Prehypertension	Prehypertension	No	Before
Female	80	2017	No	2.5	3.18	8.75	Morbid obesity	Poor	Poor	Poor	60+	Hypertension	Prehypertension	No	Before
Female	61	2017	Yes	1.61	2.1	11.3	Morbid obesity	Very poor	Poor	Poor	60+	Hypertension	Prehypertension	No	Before
Male	57	2017	No	1.68	2.31	5	Amputee	Good	Good	Good	50-59	Normal	Normal	No	Before
Male	79	2017	Yes	3.82	4.57	7.9	Overweight	Fairly good	Intermediate	Good	60+	Hypertension	Normal	No	Before
Male	36	2017	Yes	4.05	5.06	5	Normal	Good	Good	Good	≤39	Prehypertension	Normal	No	Before
Male	54	2017	Yes	2.09	2.9	11.3	Normal	Very poor	Poor	Poor	50-59	Prehypertension	Normal	No	Before
Female	51	2017	Yes	3.07	3.86	7.75	Amputee	Fairly good	Intermediate	Good	50-59	Normal	Normal	No	Before
Female	81	2017	No	3.45	4.3	5.9	Morbid obesity	Good	Good	Good	60+	Hypertension	Hypertension	No	Before
Male	84	2017	No	2.65	2.95	5.1	Amputee	Good	Good	Good	60+	Hypertension	Normal	No	Before
Male	45	2017	Yes	3.9	4.73	13.72	Overweight	Very poor	Poor	Poor	40-49	Prehypertension	Normal	No	Before
Male	60	2017	Yes	5.13	5.8	7.6	Overweight	Fairly good	Intermediate	Good	60+	Hypertension	Prehypertension	No	Before
Female	50	2017	Yes	4.3	4.3	7.5	Normal	Fairly good	Intermediate	Good	50-59	Hypertension	Prehypertension	No	Before
Female	53	2017	Yes	3.84	4.56	7.6	Morbid obesity	Fairly good	Intermediate	Good	50-59	Hypertension	Hypertension	No	Before
Female	78	2017	Yes	0	0	7.47	Amputee	Fairly good	Intermediate	Good	60+	Hypertension	Hypertension	No	Before
Male	37	2017	Yes	0.83	1.5	13.3	Morbid obesity	Very poor	Poor	Poor	≤39	Prehypertension	Normal	No	Before
Male	68	2017	Yes	1.26	1.8	6.9	Overweight	Good	Good	Good	60+	Prehypertension	Normal	No	Before
Female	67	2017	No	3.46	4.33	7	Morbid obesity	Fairly good	Intermediate	Good	60+	Hypertension	Hypertension	No	Before
Male	31	2017	Yes	2.03	2.7	7.96	Normal	Fairly good	Intermediate	Good	≤39	Normal	Normal	No	Before
Male	45	2017	Yes	2.76	3.3	10.6	Morbid obesity	Very poor	Poor	Poor	40-49	Prehypertension	Normal	No	Before
Female	43	2017	Yes	1.98	2.47	7.11	Normal	Fairly good	Intermediate	Good	40-49	Normal	Normal	No	Before
Male	64	2017	Yes	2.17	2.55	6.88	Overweight	Good	Good	Good	60+	Normal	Normal	No	Before
Female	53	2017	Yes	4.7	5.44	12.1	Normal	Very poor	Poor	Poor	50-59	Prehypertension	Normal	No	Before
Male	60	2017	Yes	1.94	2.24	7.7	Overweight	Fairly good	Intermediate	Good	60+	Normal	Normal	No	Before
Male	53	2017	Yes	3.71	4.3	11	Morbid obesity	Very poor	Poor	Poor	50-59	Hypertension	Prehypertension	No	Before
Male	53	2017	Yes	4.37	5.15	11	Morbid obesity	Very poor	Poor	Poor	50-59	Normal	Normal	No	Before
Female	73	2017	No	2.38	3.14	12.4	Amputee	Very poor	Poor	Poor	60+	Prehypertension	Normal	No	Before
Male	61	2017	Yes	2.67	3.62	8.46	Morbid obesity	Poor	Poor	Poor	60+	Normal	Normal	No	Before
Male	54	2017	No	0.96	1.23	8.2	Normal	Poor	Poor	Poor	50-59	Normal	Normal	No	Before
Female	53	2017	Yes	4.36	4.77	12.4	Overweight	Very poor	Poor	Poor	50-59	Hypertension	Hypertension	No	Before
Female	49	2017	Yes	3.16	4.6	6.14	Amputee	Good	Good	Good	40-49	Hypertension	Normal	No	Before
Male	49	2020	Yes	2.64	3.56	14	Amputee	Very poor	Poor	Poor	40-49	Hypertension	Hypertension	Yes	During
Female	75	2020	No	3.33	3.92	4.4	Amputee	Good	Good	Good	60+	Hypertension	Prehypertension	Yes	During
Female	58	2020	Yes	2	2.29	10.3	Amputee	Very poor	Poor	Poor	50-59	Hypertension	Prehypertension	Yes	During
Female	39	2020	Yes	4.63	4.96	10.9	Amputee	Very poor	Poor	Poor	≤39	Prehypertension	Prehypertension	Yes	During
Male	36	2020	Yes	3.75	4.17	8.1	Amputee	Poor	Poor	Poor	≤39	Hypertension	Prehypertension	Yes	During
Female	30	2020		2.78	3.34	7.3	Amputee	Fairly good	Intermediate	Good	≤39	Prehypertension	Normal	Yes	During
Female	44	2020	Yes	2.1	2.63	10.2	Amputee	Very poor	Poor	Poor	40-49	Prehypertension	Hypertension	Yes	During
Female	35	2020	Yes	2.05	2.51	5	Amputee	Good	Good	Good	≤39	Normal	Prehypertension	Yes	During
Female	73	2020		3.39	3.87	4.8	Amputee	Good	Good	Good	60+	Hypertension	Normal	Yes	During
Male	44	2020		2.83	3.99	11.1	Amputee	Very poor	Poor	Poor	40-49	Prehypertension	Hypertension	Yes	During
Female	50	2020	Yes	3.8	4.27	7	Amputee	Fairly good	Intermediate	Good	50-59	Hypertension	Prehypertension	Yes	During
Female	63	2020	Yes	2.33	2.6	4.7	Amputee	Good	Good	Good	60+	Hypertension	Prehypertension	Yes	During
Female	52	2020	Yes	2.88	3.46	4.7	Amputee	Good	Good	Good	50-59	Prehypertension	Prehypertension	Yes	During
Male	47	2020	Yes	4.07	4.61	9.6	Amputee	Very poor	Poor	Poor	40-49	Normal	Normal	Yes	During
Female	39	2020	Yes	3.09	3.9	8.1	Amputee	Poor	Poor	Poor	≤39	Normal	Normal	Yes	During
Male	37	2020	Yes	1.82	2.24	6.7	Amputee	Good	Good	Good	≤39	Normal	Normal	Yes	During
Female	64	2020	No	1.27	4.23	5.5	Amputee	Good	Good	Good	60+	Hypertension	Hypertension	Yes	During
Female	66	2020	No	3.68	4.4	9.6	Amputee	Very poor	Poor	Poor	60+	Hypertension	Hypertension	Yes	During
Female	45	2020	Yes	1	3.45	6.8	Amputee	Good	Good	Good	40-49	Hypertension	Hypertension	Yes	During
Male	47	2020	Yes	3.61	3.96	9	Amputee	Poor	Poor	Poor	40-49	Normal	Normal	Yes	During
Female	43	2020	No	3.09	3.6	9.2	Amputee	Very poor	Poor	Poor	40-49	Hypertension	Hypertension	Yes	During
Male	67	2020	No	1.47	1.92	9.2	Amputee	Very poor	Poor	Poor	60+	Normal	Normal	Yes	During
Female	46	2020	No	2.81	3.19	8.8	Amputee	Poor	Poor	Poor	40-49	Hypertension	Hypertension	Yes	During
Male	70	2020	No	3.27	4.13	9.1	Amputee	Very poor	Poor	Poor	60+	Hypertension	Hypertension	Yes	During
Female	54	2020	No	1.41	2.44	18.1	Amputee	Very poor	Poor	Poor	50-59	Hypertension	Hypertension	Yes	During
Female	59	2020	Yes	4.26	4.91	15.1	Amputee	Very poor	Poor	Poor	50-59	Prehypertension	Prehypertension	Yes	During
Male	70	2020	No	1.85	2.35	12.2	Amputee	Very poor	Poor	Poor	60+	Hypertension	Prehypertension	Yes	During
Female	63	2020	No	5.59	6.84	9.6	Amputee	Very poor	Poor	Poor	60+	Hypertension	Hypertension	Yes	During
Male	57	2020	Yes	1.75	2.31	13.2	Amputee	Very poor	Poor	Poor	50-59	Hypertension	Prehypertension	Yes	During
Female	54	2020	Yes	2.07	2.65	12.5	Amputee	Very poor	Poor	Poor	50-59	Hypertension	Normal	Yes	During
Female	74	2020	Yes	1.17	1.5	5.2	Amputee	Good	Good	Good	60+	Normal	Normal	Yes	During
Female	74	2020	No	1.46	2.36	13.6	Amputee	Very poor	Poor	Poor	60+	Hypertension	Hypertension	Yes	During
Female	36	2020	Yes	3.48	3.84	11.4	Amputee	Very poor	Poor	Poor	≤39	Prehypertension	Prehypertension	Yes	During
Female	61	2020	Yes	2.3	2.88	8.7	Amputee	Poor	Poor	Poor	60+	Normal	Normal	Yes	During
Male	57	2020	Yes	3.25	3.66	6.8	Amputee	Good	Good	Good	50-59	Hypertension	Hypertension	Yes	During
Female	69	2020	No	2.99	3.44	7.7	Amputee	Fairly good	Intermediate	Good	60+	Hypertension	Prehypertension	Yes	During
Female	56	2020	Yes	3.43	4.4	7.4	Amputee	Fairly good	Intermediate	Good	50-59	Hypertension	Normal	Yes	During
Male	65	2020	Yes	0.99	1.58	9.4	Amputee	Very poor	Poor	Poor	60+	Prehypertension	Prehypertension	Yes	During
Female	75	2020	No	3.59	4.28	10.3	Amputee	Very poor	Poor	Poor	60+	Hypertension	Hypertension	Yes	During
Female	52	2020	No	5.65	6.13	19.6	Amputee	Very poor	Poor	Poor	50-59	Hypertension	Hypertension	Yes	During
Female	40	2020		0	0	6.3	Amputee	Good	Good	Good	40-49	Normal	Normal	Yes	During
Female	57	2020	Yes	2.04	2.59	5.3	Amputee	Good	Good	Good	50-59	Hypertension	Prehypertension	Yes	During
Male	54	2020	No	6.42	7.4	7.7	Amputee	Fairly good	Intermediate	Good	50-59	Prehypertension	Normal	Yes	During
Female	50	2020	Yes	2.35	2.78	8.1	Amputee	Poor	Poor	Poor	50-59	Hypertension	Normal	Yes	During
Female	69	2020	Yes	1.87	2.24	11.8	Amputee	Very poor	Poor	Poor	60+	Hypertension	Prehypertension	Yes	During
Male	78	2020	Yes	4.55	5.8	9.4	Amputee	Very poor	Poor	Poor	60+	Prehypertension	Normal	Yes	During
Female	74	2020	No	4.52	5.52	8.1	Amputee	Poor	Poor	Poor	60+	Prehypertension	Normal	Yes	During
Female	46	2020	Yes	3.41	4.14	12.1	Amputee	Very poor	Poor	Poor	40-49	Normal	Normal	Yes	During
Female	48	2020	Yes	2.85	3.2	18.3	Amputee	Very poor	Poor	Poor	40-49	Hypertension	Prehypertension	Yes	During
Male	70	2020	Yes	2.63	3.39	11.5	Amputee	Very poor	Poor	Poor	60+	Hypertension	Prehypertension	Yes	During
Female	64	2020	No	2.18	2.96	5	Amputee	Good	Good	Good	60+	Hypertension	Prehypertension	Yes	During
Female	52	2020		6.38	7.27	14.6	Amputee	Very poor	Poor	Poor	50-59	Hypertension	Hypertension	Yes	During
Female	87	2020	No	5.72	6.1	6.8	Amputee	Good	Good	Good	60+	Hypertension	Normal	Yes	During
Male	42	2020	Yes	3.75	4.84	4	Amputee	Good	Good	Good	40-49	Prehypertension	Prehypertension	Yes	During
Male	50	2020	Yes	0	0	16.2	Amputee	Very poor	Poor	Poor	50-59	Prehypertension	Prehypertension	Yes	During
Male	41	2020	Yes	2.49	2.96	10.2	Amputee	Very poor	Poor	Poor	40-49	Normal	Normal	Yes	During
Male	34	2020		1.53	2.27	7.8	Amputee	Fairly good	Intermediate	Good	≤39	Prehypertension	Normal	Yes	During
Female	70	2020	No	2.52	3.17	4.6	Amputee	Good	Good	Good	60+	Prehypertension	Normal	Yes	During
Female	41	2020	Yes	2.96	3.4	14.6	Amputee	Very poor	Poor	Poor	40-49	Prehypertension	Prehypertension	Yes	During
Female	75	2020	No	2.19	2.57	5.1	Amputee	Good	Good	Good	60+	Hypertension	Normal	Yes	During
Female	38	2020	Yes	2.81	3.11	4.8	Amputee	Good	Good	Good	≤39	Hypertension	Hypertension	Yes	During
Female	55	2020	Yes	3.15	3.98	14	Amputee	Very poor	Poor	Poor	50-59	Prehypertension	Prehypertension	Yes	During
Male	75	2020	No	3.68	4.63	4.6	Amputee	Good	Good	Good	60+	Hypertension	Prehypertension	Yes	During
Male	65	2020	Yes	2.65	2.91	8.4	Amputee	Poor	Poor	Poor	60+	Normal	Normal	Yes	During
Female	51	2020	Yes	3.13	4.02	15	Amputee	Very poor	Poor	Poor	50-59	Hypertension	Prehypertension	Yes	During
Female	41	2020	Yes	1.28	1.92	11.6	Amputee	Very poor	Poor	Poor	40-49	Normal	Normal	Yes	During
Female	62	2020	Yes	2.95	3.31	8	Amputee	Poor	Poor	Poor	60+	Hypertension	Prehypertension	Yes	During
Male	68	2020	Yes	3.43	3.97	5.4	Amputee	Good	Good	Good	60+	Hypertension	Prehypertension	Yes	During
Male	63	2020		3.07	4.21	14.2	Amputee	Very poor	Poor	Poor	60+	Hypertension	Hypertension	Yes	During
Female	59	2020	No	2.01	2.5	8.6	Amputee	Poor	Poor	Poor	50-59	Hypertension	Normal	Yes	During
Male	58	2020		2.53	3.28	5.8	Amputee	Good	Good	Good	50-59	Hypertension	Hypertension	Yes	During
Male	43	2020		3.25	3.81	11.5	Amputee	Very poor	Poor	Poor	40-49	Hypertension	Hypertension	Yes	During
Female	77	2020	No	2.32	2.95	11.4	Amputee	Very poor	Poor	Poor	60+	Prehypertension	Hypertension	Yes	During
Female	61	2020	Yes	2.4	2.79	8.5	Amputee	Poor	Poor	Poor	60+	Hypertension	Prehypertension	Yes	During
Female	65	2020	No	4.79	5.14	11.9	Amputee	Very poor	Poor	Poor	60+	Hypertension	Hypertension	Yes	During
Male	77	2020	No	2.39	2.97	6.5	Amputee	Good	Good	Good	60+	Hypertension	Hypertension	Yes	During
Female	63	2020	No	4.2	4.76	13.2	Amputee	Very poor	Poor	Poor	60+	Hypertension	Hypertension	Yes	During
Female	63	2020	No	2.8	3.76	7.5	Morbid obesity	Fairly good	Intermediate	Good	60+	Prehypertension	Prehypertension	Yes	During
Female	66	2020	Yes	4.19	4.94	7.5	Amputee	Fairly good	Intermediate	Good	60+	Hypertension	Prehypertension	Yes	During
Male	50	2020	Yes	2.7	3.19	14	Amputee	Very poor	Poor	Poor	50-59	Prehypertension	Hypertension	Yes	During
Male	52	2020		2.87	3.24	5.4	Amputee	Good	Good	Good	50-59	Hypertension	Prehypertension	Yes	During
Male	39	2020		2.9	3.4	11.2	Amputee	Very poor	Poor	Poor	≤39	Prehypertension	Hypertension	Yes	During
Male	46	2020	No	1.87	2.56	8.7	Amputee	Poor	Poor	Poor	40-49	Prehypertension	Hypertension	Yes	During
Female	60	2020		3.38	3.82	12.4	Amputee	Very poor	Poor	Poor	60+	Hypertension	Hypertension	Yes	During
Female	34	2020	Yes	5.06	5.52	8.8	Amputee	Poor	Poor	Poor	≤39	Prehypertension	Prehypertension	Yes	During
Female	52	2020	Yes	2.77	4.96	8.4	Amputee	Poor	Poor	Poor	50-59	Prehypertension	Prehypertension	Yes	During
Male	64	2020	No	2.33	3.11	8.9	Morbid obesity	Poor	Poor	Poor	60+	Hypertension	Prehypertension	Yes	During
Female	42	2020	No	2.62	3.1	8.6	Amputee	Poor	Poor	Poor	40-49	Prehypertension	Normal	Yes	During
Female	29	2020	Yes	2.59	2.99	9.5	Amputee	Very poor	Poor	Poor	≤39	Prehypertension	Normal	Yes	During
Female	47	2020	Yes	5.14	5.8	12.4	Morbid obesity	Very poor	Poor	Poor	40-49	Prehypertension	Hypertension	Yes	During
Male	78	2020	No	4.34	4.96	6.6	Amputee	Good	Good	Good	60+	Hypertension	Hypertension	Yes	During
Male	83	2020	No	1.54	2	6.2	Amputee	Good	Good	Good	60+	Normal	Normal	Yes	During
Female	47	2020	Yes	2.26	3.31	13.6	Amputee	Very poor	Poor	Poor	40-49	Hypertension	Hypertension	Yes	During
Female	63	2020	Yes	3.83	4.64	6	Amputee	Good	Good	Good	60+	Hypertension	Normal	Yes	During
Female	57	2020	Yes	3.19	3.73	5.9	Amputee	Good	Good	Good	50-59	Hypertension	Prehypertension	Yes	During
Female	53	2020	Yes	2.12	2.61	8.4	Amputee	Poor	Poor	Poor	50-59	Prehypertension	Hypertension	Yes	During
Female	59	2020	Yes	3.46	3.96	5.7	Amputee	Good	Good	Good	50-59	Hypertension	Hypertension	Yes	During
Male	72	2020	No	1.92	2.68	8	Amputee	Poor	Poor	Poor	60+	Normal	Hypertension	Yes	During
Male	60	2020	Yes	3.93	4.48	6.8	Amputee	Good	Good	Good	60+	Hypertension	Hypertension	Yes	During
Female	55	2020	Yes	4.5	4.93	5.3	Amputee	Good	Good	Good	50-59	Prehypertension	Normal	Yes	During
Female	34	2020	Yes	1.51	1.9	19.9	Amputee	Very poor	Poor	Poor	≤39	Normal	Normal	Yes	During
Female	50	2020	Yes	1.92	2.79	7.2	Amputee	Fairly good	Intermediate	Good	50-59	Hypertension	Hypertension	Yes	During
Female	73	2020	No	4.64	5.59	4.8	Amputee	Good	Good	Good	60+	Hypertension	Normal	Yes	During
Female	26	2020	Yes	4.19	4.81	10.9	Amputee	Very poor	Poor	Poor	≤39	Prehypertension	Prehypertension	Yes	During
Female	66	2020		3.53	4.05	8.3	Amputee	Poor	Poor	Poor	60+	Hypertension	Normal	Yes	During
Male	75	2020	Yes	4.49	5.02	5.6	Amputee	Good	Good	Good	60+	Hypertension	Normal	Yes	During
Female	63	2020	No	4.71	5.38	8.5	Amputee	Poor	Poor	Poor	60+	Hypertension	Prehypertension	Yes	During
Female	30	2020		4.1	4.53	9	Amputee	Poor	Poor	Poor	≤39	Normal	Normal	Yes	During
Male	63	2020	Yes	3.2	4.16	11.3	Amputee	Very poor	Poor	Poor	60+	Prehypertension	Normal	Yes	During
Female	64	2020	No	5.45	6.18	13.5	Amputee	Very poor	Poor	Poor	60+	Hypertension	Hypertension	Yes	During
Female	30	2020		3.13	3.78	8.3	Amputee	Poor	Poor	Poor	≤39	Prehypertension	Normal	Yes	During
Male	26	2020	Yes	3.38	3.87	11.9	Amputee	Very poor	Poor	Poor	≤39	Prehypertension	Hypertension	Yes	During
Female	71	2020	No	4.21	5.1	8.5	Amputee	Poor	Poor	Poor	60+	Hypertension	Prehypertension	Yes	During
Male	67	2020	No	3.89	4.3	6.7	Amputee	Good	Good	Good	60+	Prehypertension	Normal	Yes	During
Female	61	2020	Yes	4.19	4.77	10.3	Amputee	Very poor	Poor	Poor	60+	Normal	Normal	Yes	During
Female	61	2018	No	1.48	1.7	6.4	Overweight	Good	Good	Good	60+	Hypertension	Normal	No	Before
Female	47	2018	Yes	5.91	6.89	14	Morbid obesity	Very poor	Poor	Poor	40-49	Hypertension	Hypertension	No	Before
Male	61	2018	Yes	3.1	3.9	11.7	Morbid obesity	Very poor	Poor	Poor	60+	Hypertension	Hypertension	No	Before
Male	69	2018	Yes	4.56	5.1	8.9	Overweight	Poor	Poor	Poor	60+	Normal	Normal	No	Before
Male	61	2018	Yes	2.03	2.21	7.1	Overweight	Fairly good	Intermediate	Good	60+	Normal	Normal	No	Before
Female	45	2018	Yes	1.71	2.13	7.8	Morbid obesity	Fairly good	Intermediate	Good	40-49	Hypertension	Hypertension	No	Before
Female	76	2018	No	1.79	2.69	7.8	Normal	Fairly good	Intermediate	Good	60+	Hypertension	Normal	No	Before
Female	78	2018	No	2.6	3.29	6	Overweight	Good	Good	Good	60+	Hypertension	Prehypertension	No	Before
Female	66	2018	No	2.08	2.87	4.9	Amputee	Good	Good	Good	60+	Hypertension	Hypertension	No	Before
Male	47	2018	Yes	2.88	3.6	13.8	Overweight	Very poor	Poor	Poor	40-49	Prehypertension	Prehypertension	No	Before
Female	54	2018	Yes	0.23	1.4	8.89	Overweight	Poor	Poor	Poor	50-59	Normal	Normal	No	Before
Male	79	2018	No	1.62	2.4	6.2	Overweight	Good	Good	Good	60+	Hypertension	Normal	No	Before
Female	79	2018	Yes	3.62	4.5	13.7	Morbid obesity	Very poor	Poor	Poor	60+	Normal	Prehypertension	No	Before
Female	53	2018	Yes	1.57	3.06	6.9	Overweight	Good	Good	Good	50-59	Hypertension	Prehypertension	No	Before
Female	50	2018	Yes	2.74	3.17	9	Normal	Poor	Poor	Poor	50-59	Hypertension	Hypertension	No	Before
Female	54	2018	Yes	2.71	3.38	5.1	Morbid obesity	Good	Good	Good	50-59	Prehypertension	Normal	No	Before
Female	80	2018	Yes	3.65	4.23	4	Normal	Good	Good	Good	60+	Normal	Normal	No	Before
Male	60	2018	Yes	5.24	5.9	8.1	Morbid obesity	Poor	Poor	Poor	60+	Normal	Prehypertension	No	Before
Female	50	2018	Yes	1.59	2.1	6.2	Morbid obesity	Good	Good	Good	50-59	Normal	Prehypertension	No	Before
Female	55	2018	Yes	4.12	4.57	7.38	Morbid obesity	Fairly good	Intermediate	Good	50-59	Prehypertension	Hypertension	No	Before
Female	52	2018	Yes	5.48	6.69	8.8	Morbid obesity	Poor	Poor	Poor	50-59	Normal	Normal	No	Before
Male	68	2018	Yes	2.23	2.59	7.5	Underweight	Fairly good	Intermediate	Good	60+	Hypertension	Prehypertension	No	Before
Male	54	2018	Yes	3.12	3.63	12.4	Overweight	Very poor	Poor	Poor	50-59	Hypertension	Hypertension	No	Before
Male	46	2018	Yes	0.83	1.26	8.2	Morbid obesity	Poor	Poor	Poor	40-49	Prehypertension	Hypertension	No	Before
Female	40	2018	Yes	4.46	5.34	10	Morbid obesity	Very poor	Poor	Poor	40-49	Normal	Prehypertension	No	Before
Female	44	2018	Yes	4.54	5.23	8.9	Overweight	Poor	Poor	Poor	40-49	Prehypertension	Hypertension	No	Before
Male	60	2018	Yes	3.49	4.15	10.4	Normal	Very poor	Poor	Poor	60+	Prehypertension	Prehypertension	No	Before
Female	63	2018	No	4.24	5.97	6.8	Overweight	Good	Good	Good	60+	Prehypertension	Hypertension	No	Before
Male	71	2018	No	1.45	1.9	10.9	Amputee	Very poor	Poor	Poor	60+	Prehypertension	Prehypertension	No	Before
Female	77	2018	No	1.92	2.55	5	Morbid obesity	Good	Good	Good	60+	Prehypertension	Normal	No	Before
Female	68	2018	No	5.21	6.17	6.93	Amputee	Good	Good	Good	60+	Prehypertension	Normal	No	Before
Female	45	2018	No	5.59	5.59	6.7	Morbid obesity	Good	Good	Good	40-49	Prehypertension	Prehypertension	No	Before
Male	33	2018	Yes	4.59	4.87	8	Normal	Poor	Poor	Poor	≤39	Hypertension	Hypertension	No	Before
Male	59	2018	Yes	2.02	2.6	7.3	Overweight	Fairly good	Intermediate	Good	50-59	Hypertension	Hypertension	No	Before
Male	69	2018	Yes	2.98	3.47	8.53	Morbid obesity	Poor	Poor	Poor	60+	Hypertension	Prehypertension	No	Before
Female	41	2018	Yes	3.04	3.55	7.3	Morbid obesity	Fairly good	Intermediate	Good	40-49	Hypertension	Hypertension	No	Before
Female	52	2018		1.94	2.3	10.2	Morbid obesity	Very poor	Poor	Poor	50-59	Hypertension	Hypertension	No	Before
Female	43	2018	Yes	4.2	4.95	7.75	Amputee	Fairly good	Intermediate	Good	40-49	Prehypertension	Prehypertension	No	Before
Female	52	2018	No	4.43	5.45	7.7	Morbid obesity	Fairly good	Intermediate	Good	50-59	Prehypertension	Prehypertension	No	Before
Female	63	2018	No	3.51	4.28	14	Normal	Very poor	Poor	Poor	60+	Hypertension	Normal	No	Before
Male	76	2018	No	1.87	2.54	8.9	Normal	Poor	Poor	Poor	60+	Prehypertension	Normal	No	Before
Male	69	2018		2.19	2.56	4.5	Normal	Good	Good	Good	60+	Hypertension	Prehypertension	No	Before
Female	65	2018	Yes	2	2.4	7	Overweight	Fairly good	Intermediate	Good	60+	Hypertension	Normal	No	Before
Male	38	2018	Yes	0.62	1.15	2	Underweight	Good	Good	Good	≤39	Prehypertension	Hypertension	No	Before
Female	62	2018	Yes	1.28	2.04	7	Overweight	Fairly good	Intermediate	Good	60+	Prehypertension	Prehypertension	No	Before
Female	51	2018	No	3.68	4.47	5.4	Normal	Good	Good	Good	50-59	Normal	Normal	No	Before
Female	60	2018	Yes	1.12	1.7	8	Underweight	Poor	Poor	Poor	60+	Hypertension	Prehypertension	No	Before
Female	51	2018	Yes	3.8	4.22	5.8	Morbid obesity	Good	Good	Good	50-59	Prehypertension	Normal	No	Before
Female	61	2018	No	1.22	1.7	9.6	Amputee	Very poor	Poor	Poor	60+	Hypertension	Hypertension	No	Before
Male	78	2018	Yes	5.16	5.72	10.2	Morbid obesity	Very poor	Poor	Poor	60+	Hypertension	Hypertension	No	Before
Female	43	2018	Yes	2.97	3.43	8.5	Morbid obesity	Poor	Poor	Poor	40-49	Hypertension	Normal	No	Before
Female	49	2018	Yes	2.57	3	12.3	Morbid obesity	Very poor	Poor	Poor	40-49	Hypertension	Hypertension	No	Before
Female	71	2018	No		0.55	9.9	Morbid obesity	Very poor	Poor	Poor	60+	Prehypertension	Hypertension	No	Before
Female	36	2018	Yes	2.85	3.46	5.5	Morbid obesity	Good	Good	Good	≤39	Normal	Normal	No	Before
Female	71	2018	No	2.02	2.78	13.04	Normal	Very poor	Poor	Poor	60+	Hypertension	Prehypertension	No	Before
Female	34	2018	Yes	4.53	4.78	10	Morbid obesity	Very poor	Poor	Poor	≤39	Normal	Normal	No	Before
Female	68	2018	No	0	0	5.8	Morbid obesity	Good	Good	Good	60+	Hypertension	Prehypertension	No	Before
Female	44	2018	Yes	5.05	5.6	10.7	Normal	Very poor	Poor	Poor	40-49	Normal	Normal	No	Before
Female	56	2018	Yes	3.83	4.65	11.9	Morbid obesity	Very poor	Poor	Poor	50-59	Normal	Hypertension	No	Before
Female	53	2016	Yes	3.18	3.9	6.4	Normal	Good	Good	Good	50-59	Hypertension	Prehypertension	No	Before
Female	56	2016	Yes	3.78	4	9.8	Normal	Very poor	Poor	Poor	50-59	Prehypertension	Prehypertension	No	Before
Male	58	2016	Yes	3.44	4.2	6.6	Amputee	Good	Good	Good	50-59	Prehypertension	Normal	No	Before
Male	63	2016	Yes	1.69	2	4.9	Overweight	Good	Good	Good	60+	Prehypertension	Normal	No	Before
Female	72	2016		3.93	4.6	9.9	Overweight	Very poor	Poor	Poor	60+	Hypertension	Hypertension	No	Before
Female	54	2016	Yes	3.79	4.15	8.8	Morbid obesity	Poor	Poor	Poor	50-59	Hypertension	Hypertension	No	Before
Male	69	2016	Yes	3.09	3.4	8.3	Normal	Poor	Poor	Poor	60+	Hypertension	Normal	No	Before
Female	42	2016	Yes	2.86	3.44	10.5	Normal	Very poor	Poor	Poor	40-49	Normal	Normal	No	Before
Male	50	2016		1.54	1.9	11.6	Normal	Very poor	Poor	Poor	50-59	Hypertension	Prehypertension	No	Before
Female	46	2016	Yes	3.55	4	11.7	Morbid obesity	Very poor	Poor	Poor	40-49	Hypertension	Prehypertension	No	Before
Male	56	2016		2.72	3.35	10.5	Amputee	Very poor	Poor	Poor	50-59	Normal	Normal	No	Before
Male	71	2016	Yes	3.3	4.47	6	Morbid obesity	Good	Good	Good	60+	Hypertension	Normal	No	Before
Male	62	2016	Yes	1.84	2.42	4.4	Overweight	Good	Good	Good	60+	Hypertension	Normal	No	Before
Male	36	2016	Yes	2.05	2.42	7.3	Overweight	Fairly good	Intermediate	Good	≤39	Hypertension	Prehypertension	No	Before
Male	53	2016	Yes	2.53	2.8	15.9	Normal	Very poor	Poor	Poor	50-59	Normal	Normal	No	Before
Female	56	2016	Yes	2.29	2.6	4.4	Morbid obesity	Good	Good	Good	50-59	Hypertension	Normal	No	Before
Female	53	2016	Yes	2.96	3.5	4.8	Amputee	Good	Good	Good	50-59	Hypertension	Prehypertension	No	Before
Female	42	2016	Yes	2.56	2.9	6.9	Morbid obesity	Good	Good	Good	40-49	Prehypertension	Prehypertension	No	Before
Male	43	2016	Yes	3.66	4.2	5	Overweight	Good	Good	Good	40-49	Hypertension	Hypertension	No	Before
Male	47	2016		1.46	2	9.2	Amputee	Very poor	Poor	Poor	40-49	Normal	Normal	No	Before
Female	46	2016		0	0	7.5	Underweight	Fairly good	Intermediate	Good	40-49	Prehypertension	Hypertension	No	Before
Female	51	2016	Yes	2.29	2.5	8.3	Overweight	Poor	Poor	Poor	50-59	Normal	Prehypertension	No	Before
Female	39	2016	Yes	4.39	4.7	6.7	Morbid obesity	Good	Good	Good	≤39	Prehypertension	Normal	No	Before
Female	64	2016	Yes	3.32	3.72	13	Normal	Very poor	Poor	Poor	60+	Hypertension	Normal	No	Before
Female	59	2016	Yes	3.55	4.13	5	Overweight	Good	Good	Good	50-59	Hypertension	Normal	No	Before
Female	57	2016	Yes	3.8	4.2	6.3	Overweight	Good	Good	Good	50-59	Hypertension	Prehypertension	No	Before
Female	44	2016	Yes	3.06	4.27	7.7	Morbid obesity	Fairly good	Intermediate	Good	40-49	Prehypertension	Normal	No	Before
Male	52	2016	Yes	3.02	3.6	9	Morbid obesity	Poor	Poor	Poor	50-59	Hypertension	Hypertension	No	Before
Female	64	2016		1.51	2	9	Morbid obesity	Poor	Poor	Poor	60+	Hypertension	Normal	No	Before
Male	40	2016	Yes	1.32	2	5.9	Overweight	Good	Good	Good	40-49	Normal	Normal	No	Before
Female	45	2016	Yes	1.81	2.55	5.8	Morbid obesity	Good	Good	Good	40-49	Hypertension	Normal	No	Before
Female	75	2016	Yes	3.01	3.5	5.7	Overweight	Good	Good	Good	60+	Hypertension	Prehypertension	No	Before
Female	68	2016	Yes	3.29	4.5	5.1	Morbid obesity	Good	Good	Good	60+	Hypertension	Prehypertension	No	Before
Male	21	2016		2.25	2.43	12.9	Normal	Very poor	Poor	Poor	≤39	Normal	Normal	No	Before
Female	52	2016	Yes	0	0	15.2	Normal	Very poor	Poor	Poor	50-59	Hypertension	Normal	No	Before
Female	60	2016	Yes	1.53	2.14	6.6	Amputee	Good	Good	Good	60+	Prehypertension	Normal	No	Before
Female	56	2016		3.18	3.6	6.5	Amputee	Good	Good	Good	50-59	Hypertension	Prehypertension	No	Before
Female	49	2016	Yes	3.47	4.28	6	Overweight	Good	Good	Good	40-49	Hypertension	Prehypertension	No	Before
Male	55	2016	Yes	2.93	3.3	7.3	Normal	Fairly good	Intermediate	Good	50-59	Normal	Normal	No	Before
Male	44	2016	Yes	3.5	5	5.6	Overweight	Good	Good	Good	40-49	Normal	Prehypertension	No	Before
Male	48	2016		3.13	3.4	11.8	Normal	Very poor	Poor	Poor	40-49	Prehypertension	Prehypertension	No	Before
Male	47	2016		2.45	3	9	Overweight	Poor	Poor	Poor	40-49	Normal	Normal	No	Before
Male	78	2016	Yes	4.7	5.01	6.9	Amputee	Good	Good	Good	60+	Prehypertension	Prehypertension	No	Before
Female	33	2016	Yes	4.01	5	9.5	Morbid obesity	Very poor	Poor	Poor	≤39	Normal	Normal	No	Before
Female	76	2016		4.78	5.9	8	Amputee	Poor	Poor	Poor	60+	Normal	Normal	No	Before
Male	42	2016	Yes	1.9	2.45	5.1	Amputee	Good	Good	Good	40-49	Hypertension	Hypertension	No	Before
Female	69	2016	Yes	1.35	1.73	5.1	Morbid obesity	Good	Good	Good	60+	Hypertension	Prehypertension	No	Before
Female	60	2016	Yes	4.07	4.36	5.6	Morbid obesity	Good	Good	Good	60+	Hypertension	Normal	No	Before
Male	39	2016	Yes	0.99	1.18	7.5	Underweight	Fairly good	Intermediate	Good	≤39	Normal	Normal	No	Before
Male	58	2016	Yes	2.34	2.68	4.9	Normal	Good	Good	Good	50-59	Hypertension	Normal	No	Before
Female	50	2016	Yes	1.58	2.09	6.1	Morbid obesity	Good	Good	Good	50-59	Hypertension	Normal	No	Before
Female	52	2016	Yes	4.46	5.42	10	Morbid obesity	Very poor	Poor	Poor	50-59	Hypertension	Prehypertension	No	Before
Male	57	2016	Yes	3.68	4.8	7.6	Morbid obesity	Fairly good	Intermediate	Good	50-59	Prehypertension	Normal	No	Before
Male	25	2016	Yes	0	0	8.5	Amputee	Poor	Poor	Poor	≤39	Prehypertension	Normal	No	Before
Female	38	2016	Yes	3.04	3.8	5.2	Underweight	Good	Good	Good	≤39	Normal	Normal	No	Before
Female	56	2016	Yes	3.37	3.5	7.2	Normal	Fairly good	Intermediate	Good	50-59	Prehypertension	Normal	No	Before
Female	65	2016	Yes	3.34	3.92	4.7	Overweight	Good	Good	Good	60+	Hypertension	Normal	No	Before
Female	62	2016	Yes	3.19	3.73	9.5	Amputee	Very poor	Poor	Poor	60+	Hypertension	Prehypertension	No	Before
Male	70	2016		2.58	3.25	7.2	Amputee	Fairly good	Intermediate	Good	60+	Prehypertension	Normal	No	Before
Female	63	2016	Yes	3.1	3.5	5.9	Morbid obesity	Good	Good	Good	60+	Hypertension	Hypertension	No	Before
Male	55	2016	Yes	3.06	3.6	7	Morbid obesity	Fairly good	Intermediate	Good	50-59	Normal	Prehypertension	No	Before
Female	70	2016	Yes	4.39	4.7	11.2	Morbid obesity	Very poor	Poor	Poor	60+	Hypertension	Normal	No	Before
Female	48	2016	Yes	6.98	7.91	1.1	Morbid obesity	Good	Good	Good	40-49	Prehypertension	Hypertension	No	Before
Female		2016		2.61	3.1	5.1	Normal	Good	Good	Good		Prehypertension	Normal	No	Before
Female	63	2016		2.66	3.05	13.2	Amputee	Very poor	Poor	Poor	60+	Normal	Normal	No	Before
Female	63	2016		2.47	2.75	8.4	Overweight	Poor	Poor	Poor	60+	Prehypertension	Normal	No	Before
Male	54	2016	Yes	4.06	4.6	5.7	Normal	Good	Good	Good	50-59	Prehypertension	Normal	No	Before
Female	44	2016	Yes	4.63	5.3	10.2	Morbid obesity	Very poor	Poor	Poor	40-49	Hypertension	Prehypertension	No	Before
Female	52	2016	Yes	3.88	5.04	10.6	Overweight	Very poor	Poor	Poor	50-59	Prehypertension	Prehypertension	No	Before
Female	53	2016	Yes	2.87	3.5	7.4	Overweight	Fairly good	Intermediate	Good	50-59	Hypertension	Hypertension	No	Before
Male	61	2016	Yes	3.1	3.46	7.3	Morbid obesity	Fairly good	Intermediate	Good	60+	Prehypertension	Normal	No	Before
Female	44	2016	Yes	0	0	7.3	Normal	Fairly good	Intermediate	Good	40-49	Hypertension	Normal	No	Before
Male	54	2016	Yes	3.66	4.2	15	Overweight	Very poor	Poor	Poor	50-59	Hypertension	Normal	No	Before
Male	55	2016	Yes	2.34	3.02	19.2	Normal	Very poor	Poor	Poor	50-59	Prehypertension	Normal	No	Before
Female	63	2016	Yes	2.88	3.6	13.8	Amputee	Very poor	Poor	Poor	60+	Prehypertension	Prehypertension	No	Before
Female	75	2016		0	0	5.1	Amputee	Good	Good	Good	60+	Hypertension	Hypertension	No	Before
Female	46	2016	Yes	3.23	3.9	7.7	Morbid obesity	Fairly good	Intermediate	Good	40-49	Normal	Normal	No	Before
Female	47	2016	Yes	3.57	4.29	8.9	Overweight	Poor	Poor	Poor	40-49	Hypertension	Prehypertension	No	Before
Male	54	2016	Yes	3.57	4.22	16	Overweight	Very poor	Poor	Poor	50-59	Normal	Normal	No	Before
Male	60	2016	Yes	0	0	6.6	Overweight	Good	Good	Good	60+	Hypertension	Hypertension	No	Before
Female	80	2016		2.86	3.44	6	Normal	Good	Good	Good	60+	Normal	Normal	No	Before
Male	50	2016	Yes	0	0	6.1	Normal	Good	Good	Good	50-59	Prehypertension	Normal	No	Before
Female	34	2016	Yes	3.77	4.1	8.4	Morbid obesity	Poor	Poor	Poor	≤39	Normal	Normal	No	Before
Female	58	2016	Yes	3.12	3.7	10	Morbid obesity	Very poor	Poor	Poor	50-59	Normal	Prehypertension	No	Before
Male	67	2016	Yes	3.88	4.6	9.3	Amputee	Very poor	Poor	Poor	60+	Hypertension	Normal	No	Before
Female	52	2016	Yes	3.55	3.9	9.8	Normal	Very poor	Poor	Poor	50-59	Normal	Normal	No	Before
Female	30	2016		3.47	4.28	16	Normal	Very poor	Poor	Poor	≤39	Prehypertension	Normal	No	Before
Female	60	2016	Yes	3.49	3.85	6.5	Morbid obesity	Good	Good	Good	60+	Hypertension	Normal	No	Before
Female	50	2016	Yes	2.54	2.97	6.8	Overweight	Good	Good	Good	50-59	Prehypertension	Prehypertension	No	Before
Male	60	2016	Yes	2.92	3.55	7.7	Underweight	Fairly good	Intermediate	Good	60+	Hypertension	Hypertension	No	Before
Female	75	2016		4.37	5.63	6.6	Amputee	Good	Good	Good	60+	Prehypertension	Prehypertension	No	Before
Female	39	2016	Yes	0.98	1.82	5.1	Morbid obesity	Good	Good	Good	≤39	Normal	Normal	No	Before
Male	60	2016	Yes	2.48	3	6.4	Morbid obesity	Good	Good	Good	60+	Hypertension	Prehypertension	No	Before
Female	67	2016	Yes	3.09	3.43	9	Overweight	Poor	Poor	Poor	60+	Prehypertension	Normal	No	Before
Female	52	2016	Yes	5.79	6.1	11.3	Overweight	Very poor	Poor	Poor	50-59	Hypertension	Normal	No	Before
Male	66	2016		3.89	4.65	7.6	Morbid obesity	Fairly good	Intermediate	Good	60+	Prehypertension	Prehypertension	No	Before
Female	70	2016	Yes	3.03	3.5	8.9	Overweight	Poor	Poor	Poor	60+	Prehypertension	Prehypertension	No	Before
Male	74	2016	Yes	2.03	2.41	5.5	Morbid obesity	Good	Good	Good	60+	Hypertension	Normal	No	Before
Female	60	2016	Yes	3.88	5.77	9.9	Overweight	Very poor	Poor	Poor	60+	Prehypertension	Normal	No	Before
Female	54	2016	Yes	5.3	5.79	16	Morbid obesity	Very poor	Poor	Poor	50-59	Prehypertension	Hypertension	No	Before
Female	36	2016	Yes	3.12	3.3	4.5	Morbid obesity	Good	Good	Good	≤39	Normal	Normal	No	Before
Female	59	2016	Yes	1.62	2.1	6.1	Normal	Good	Good	Good	50-59	Prehypertension	Normal	No	Before
Male	65	2016	Yes	2.2	2.4	4.3	Amputee	Good	Good	Good	60+	Hypertension	Prehypertension	No	Before
Female	66	2016	Yes	3.08	3.3	6.9	Overweight	Good	Good	Good	60+	Hypertension	Hypertension	No	Before
Female	65	2016	Yes	2.72	3.34	14.4	Morbid obesity	Very poor	Poor	Poor	60+	Hypertension	Normal	No	Before
Female	68	2016		3.79	4.6	6.9	Amputee	Good	Good	Good	60+	Prehypertension	Prehypertension	No	Before
Female	50	2016	Yes	1.73	2.1	6.4	Morbid obesity	Good	Good	Good	50-59	Prehypertension	Prehypertension	No	Before
Male	58	2016		4.21	4.7	6.1	Morbid obesity	Good	Good	Good	50-59	Prehypertension	Normal	No	Before
Female	60	2016	Yes	3.96	4.5	11.8	Morbid obesity	Very poor	Poor	Poor	60+	Hypertension	Prehypertension	No	Before
Male	29	2016	Yes	4.75	5.2	8	Amputee	Poor	Poor	Poor	≤39	Prehypertension	Normal	No	Before
Female	47	2016	Yes	2.27	2.8	5.8	Morbid obesity	Good	Good	Good	40-49	Prehypertension	Hypertension	No	Before
Female	62	2016	Yes	2.2	2.43	4.7	Morbid obesity	Good	Good	Good	60+	Prehypertension	Normal	No	Before
Female	70	2016	Yes	2.19	2.5	4.9	Overweight	Good	Good	Good	60+	Normal	Normal	No	Before
Male	50	2016	Yes	3.15	3.45	9.7	Morbid obesity	Very poor	Poor	Poor	50-59	Prehypertension	Prehypertension	No	Before
Male	49	2016	Yes	2.24	2.6	5.4	Normal	Good	Good	Good	40-49	Hypertension	Hypertension	No	Before
Female	29	2016	Yes	0	0	9.9	Overweight	Very poor	Poor	Poor	≤39	Prehypertension	Hypertension	No	Before
Female	55	2016	Yes	2.81	3.3	12.2	Morbid obesity	Very poor	Poor	Poor	50-59	Prehypertension	Normal	No	Before
Female	52	2016	Yes	3.29	3.87	5.5	Amputee	Good	Good	Good	50-59	Hypertension	Hypertension	No	Before
Female	58	2016	Yes	0.97	1.43	6.7	Morbid obesity	Good	Good	Good	50-59	Hypertension	Normal	No	Before
Female	54	2016	Yes	1.68	2.21	8.3	Morbid obesity	Poor	Poor	Poor	50-59	Hypertension	Prehypertension	No	Before
Female	50	2016	Yes	1.64	2.6	5.2	Overweight	Good	Good	Good	50-59	Hypertension	Normal	No	Before
Male	59	2016	Yes	3.29	3.6	8	Normal	Poor	Poor	Poor	50-59	Hypertension	Prehypertension	No	Before
Female	57	2016	Yes	3.92	5.23	8.3	Amputee	Poor	Poor	Poor	50-59	Hypertension	Hypertension	No	Before
Male	59	2016		3.81	4.8	8.5	Amputee	Poor	Poor	Poor	50-59	Hypertension	Hypertension	No	Before
Male	71	2016	Yes	2.33	2.6	4.6	Morbid obesity	Good	Good	Good	60+	Normal	Normal	No	Before
Male	70	2016	Yes	3.95	4.4	6	Morbid obesity	Good	Good	Good	60+	Normal	Prehypertension	No	Before
Male	42	2016	Yes	1.84	2.2	15.7	Overweight	Very poor	Poor	Poor	40-49	Prehypertension	Prehypertension	No	Before
Male	78	2016	Yes	4	4.4	5	Normal	Good	Good	Good	60+	Hypertension	Normal	No	Before
Female	65	2016	Yes	3.49	4.3	7	Overweight	Fairly good	Intermediate	Good	60+	Prehypertension	Prehypertension	No	Before
Female	30	2016	Yes	2.96	3.45	9.2	Normal	Very poor	Poor	Poor	≤39	Prehypertension	Normal	No	Before
Female	60	2016	Yes	3.47	4.28	9.2	Morbid obesity	Very poor	Poor	Poor	60+	Normal	Normal	No	Before
Female	79	2016		1.86	2.4	4.3	Amputee	Good	Good	Good	60+	Hypertension	Prehypertension	No	Before
Male	68	2016	Yes	1.71	2.1	4.8	Morbid obesity	Good	Good	Good	60+	Hypertension	Hypertension	No	Before
Male	68	2016	Yes	1.58	1.8	5.7	Morbid obesity	Good	Good	Good	60+	Hypertension	Prehypertension	No	Before
Female	70	2016	Yes	3.65	4.11	6.5	Morbid obesity	Good	Good	Good	60+	Hypertension	Normal	No	Before
Female	53	2016	Yes	3.16	3.99	9.3	Amputee	Very poor	Poor	Poor	50-59	Prehypertension	Prehypertension	No	Before
Female	62	2016	Yes	2.01	2.5	7.8	Normal	Fairly good	Intermediate	Good	60+	Hypertension	Prehypertension	No	Before
Male	54	2016		5.3	5.79	6.1	Morbid obesity	Good	Good	Good	50-59	Prehypertension	Prehypertension	No	Before
Female	46	2016	Yes	3.3	3.61	11.9	Morbid obesity	Very poor	Poor	Poor	40-49	Prehypertension	Prehypertension	No	Before
Female	49	2016	Yes	2.95	3.76	7.5	Morbid obesity	Fairly good	Intermediate	Good	40-49	Normal	Normal	No	Before
Female	76	2016	Yes	3.64	4.4	7.7	Morbid obesity	Fairly good	Intermediate	Good	60+	Hypertension	Normal	No	Before
Male	57	2016	Yes	2.72	2.9	5.4	Overweight	Good	Good	Good	50-59	Normal	Normal	No	Before
Female	60	2016	Yes	1.56	2.53	6.3	Normal	Good	Good	Good	60+	Normal	Normal	No	Before
Female	37	2016	Yes	2.01	3	4.1	Morbid obesity	Good	Good	Good	≤39	Normal	Normal	No	Before
Male	67	2016	Yes	1.43	1.7	4.8	Overweight	Good	Good	Good	60+	Prehypertension	Normal	No	Before
Female	71	2016	Yes	2.98	3.7	5.6	Normal	Good	Good	Good	60+	Hypertension	Normal	No	Before
Female	53	2016	Yes	2.54	2.9	7.1	Amputee	Fairly good	Intermediate	Good	50-59	Hypertension	Hypertension	No	Before
Male	56	2016		0	0	5.8	Normal	Good	Good	Good	50-59	Prehypertension	Normal	No	Before
Male	61	2016	Yes	2.53	2.79	7.5	Morbid obesity	Fairly good	Intermediate	Good	60+	Prehypertension	Prehypertension	No	Before
Female	56	2016	Yes	1.46	1.71	12.6	Morbid obesity	Very poor	Poor	Poor	50-59	Hypertension	Hypertension	No	Before
Male	58	2016	Yes	3.2	3.6	5.4	Overweight	Good	Good	Good	50-59	Prehypertension	Prehypertension	No	Before
Female	42	2016	Yes	4.91	5.4	9.3	Morbid obesity	Very poor	Poor	Poor	40-49	Hypertension	Hypertension	No	Before
Male	54	2016	Yes	2.91	3.34	7.4	Normal	Fairly good	Intermediate	Good	50-59	Normal	Normal	No	Before
Female	60	2016	Yes	2.8	3.37	10.7	Morbid obesity	Very poor	Poor	Poor	60+	Normal	Normal	No	Before
Female	68	2016	Yes	1.83	2.04	6.3	Morbid obesity	Good	Good	Good	60+	Prehypertension	Normal	No	Before
Female	73	2017	Yes	6.76	7.77	6.1	Morbid obesity	Good	Good	Good	60+	Hypertension	Prehypertension	No	Before
Male	60	2017		0	0	5.9	Amputee	Good	Good	Good	60+	Prehypertension	Normal	No	Before
Female	33	2017	Yes	3.59	4.53	7	Normal	Fairly good	Intermediate	Good	≤39	Normal	Prehypertension	No	Before
Female	52	2017	Yes	4.47	5.57	11.7	Morbid obesity	Very poor	Poor	Poor	50-59	Normal	Prehypertension	No	Before
Female	54	2017	Yes	4.5	4.9	7.7	Morbid obesity	Fairly good	Intermediate	Good	50-59	Normal	Normal	No	Before
Male	62	2017	Yes	3.21	3.52	6.2	Morbid obesity	Good	Good	Good	60+	Prehypertension	Prehypertension	No	Before
Male	45	2017		2.59	3.37	8.1	Normal	Poor	Poor	Poor	40-49	Normal	Normal	No	Before
Female	79	2017	Yes	4.44	5.41	12.4	Morbid obesity	Very poor	Poor	Poor	60+	Hypertension	Hypertension	No	Before
Female	55	2017	Yes	3.88	4.6	6.5	Normal	Good	Good	Good	50-59	Hypertension	Normal	No	Before
Female	36	2017		3.29	3.91	6.8	Normal	Good	Good	Good	≤39	Normal	Hypertension	No	Before
Female	65	2017	Yes	3.67	4.1	7.1	Morbid obesity	Fairly good	Intermediate	Good	60+	Normal	Normal	No	Before
Male	54	2017		2.96	3.5	6	Normal	Good	Good	Good	50-59	Prehypertension	Hypertension	No	Before
Female	64	2017	Yes	5.3	6.2	6.6	Amputee	Good	Good	Good	60+	Hypertension	Prehypertension	No	Before
Male	57	2017	Yes	3.22	3.8	6.3	Morbid obesity	Good	Good	Good	50-59	Hypertension	Prehypertension	No	Before
Female	38	2017	Yes	2.46	2.87	12.1	Morbid obesity	Very poor	Poor	Poor	≤39	Prehypertension	Normal	No	Before
Male	57	2017	Yes	0.73	1	5.8	Morbid obesity	Good	Good	Good	50-59	Hypertension	Hypertension	No	Before
Female	49	2017	Yes	2.64	3.4	9.9	Normal	Very poor	Poor	Poor	40-49	Normal	Normal	No	Before
Female	56	2017		3.26	4.7	11.7	Amputee	Very poor	Poor	Poor	50-59	Normal	Normal	No	Before
Female	45	2017	Yes	2.21	2.84	11	Normal	Very poor	Poor	Poor	40-49	Normal	Prehypertension	No	Before
Male	56	2017	Yes	3.89	4.3	10.9	Overweight	Very poor	Poor	Poor	50-59	Prehypertension	Prehypertension	No	Before
Female	50	2017		3.25	3.72	8.3	Amputee	Poor	Poor	Poor	50-59	Normal	Normal	No	Before
Female	72	2017	Yes	3.13	3.4	6.8	Morbid obesity	Good	Good	Good	60+	Hypertension	Hypertension	No	Before
Female	59	2017	Yes	3.65	4	12.8	Normal	Very poor	Poor	Poor	50-59	Hypertension	Prehypertension	No	Before
Female	62	2017	Yes	2.17	2.59	5.1	Overweight	Good	Good	Good	60+	Prehypertension	Normal	No	Before
Female	50	2017	Yes	3.01	3.42	8.4	Normal	Poor	Poor	Poor	50-59	Hypertension	Prehypertension	No	Before
Male	47	2017	Yes	2.18	2.55	9	Morbid obesity	Poor	Poor	Poor	40-49	Prehypertension	Normal	No	Before
Male	54	2017	Yes	1.7	2.28	8.6	Overweight	Poor	Poor	Poor	50-59	Prehypertension	Normal	No	Before
Male	58	2017	Yes	2.92	3.1	7.1	Amputee	Fairly good	Intermediate	Good	50-59	Normal	Normal	No	Before
Female	68	2017	Yes	2.84	3.15	10	Morbid obesity	Very poor	Poor	Poor	60+	Hypertension	Prehypertension	No	Before
Female	76	2017		3.05	4.1	12.6	Amputee	Very poor	Poor	Poor	60+	Hypertension	Hypertension	No	Before
Male	58	2017	Yes	7.93	9.38	5.3	Normal	Good	Good	Good	50-59	Normal	Normal	No	Before
Female	57	2018	Yes	3.49	4.36	9.2	Morbid obesity	Very poor	Poor	Poor	50-59	Prehypertension	Prehypertension	No	Before
Male	64	2018	Yes	4.75	5.38	10.5	Normal	Very poor	Poor	Poor	60+	Hypertension	Normal	No	Before
Female	80	2018	Yes	3.4	4.56	8	Normal	Poor	Poor	Poor	60+	Prehypertension	Normal	No	Before
Female	70	2018	Yes	1.66	2.2	7.7	Normal	Fairly good	Intermediate	Good	60+	Prehypertension	Normal	No	Before
Female	47	2018	Yes	5.26	5.7	10	Morbid obesity	Very poor	Poor	Poor	40-49	Hypertension	Prehypertension	No	Before
Female	51	2018	Yes	1.91	2.4	10.1	Morbid obesity	Very poor	Poor	Poor	50-59	Normal	Normal	No	Before
Female	51	2018	Yes	0	0	10.8	Normal	Very poor	Poor	Poor	50-59	Normal	Normal	No	Before
Male	27	2018	Yes	2.85	3.2	12.1	Morbid obesity	Very poor	Poor	Poor	≤39	Prehypertension	Prehypertension	No	Before
Female	62	2018	Yes	1.34	1.77	9	Overweight	Poor	Poor	Poor	60+	Normal	Normal	No	Before
Female	45	2018	Yes	3.9	4.81	14.8	Morbid obesity	Very poor	Poor	Poor	40-49	Normal	Normal	No	Before
Female	56	2018	Yes	3.18	3.67	10.78	Morbid obesity	Very poor	Poor	Poor	50-59	Hypertension	Hypertension	No	Before
Female	53	2018		3.66	4.22	12.9	Overweight	Very poor	Poor	Poor	50-59	Hypertension	Prehypertension	No	Before
Female	17	2018	No	0	0	9.8	Normal	Very poor	Poor	Poor	≤39	Normal	Normal	No	Before
Male	50	2018	Yes	4.24	4.79	10	Overweight	Very poor	Poor	Poor	50-59	Hypertension	Hypertension	No	Before
Female	56	2018	Yes	3.18	3.67	10.7	Morbid obesity	Very poor	Poor	Poor	50-59	Hypertension	Hypertension	No	Before
Male	49	2018	Yes	2.28	2.98	11.9	Underweight	Very poor	Poor	Poor	40-49	Normal	Normal	No	Before
Female	73	2018	Yes	3.18	3.9	10.6	Morbid obesity	Very poor	Poor	Poor	60+	Normal	Normal	No	Before
Female	40	2018	Yes	0	0	6.2	Morbid obesity	Good	Good	Good	40-49	Normal	Normal	No	Before
Male	55	2018	Yes	4.47	4.98	8.8	Morbid obesity	Poor	Poor	Poor	50-59	Hypertension	Prehypertension	No	Before
Male	62	2018	Yes	1.49	1.93	10.1	Normal	Very poor	Poor	Poor	60+	Prehypertension	Normal	No	Before
Female	72	2018	Yes	0	0	9	Normal	Poor	Poor	Poor	60+	Normal	Normal	No	Before
Male	63	2018	Yes	1	1.45	13.6	Amputee	Very poor	Poor	Poor	60+	Prehypertension	Prehypertension	No	Before
Male	50	2018	Yes	3.17	3.91	7.8	Normal	Fairly good	Intermediate	Good	50-59	Prehypertension	Prehypertension	No	Before
Female	63	2018	Yes	0	0	7.5	Morbid obesity	Fairly good	Intermediate	Good	60+	Hypertension	Hypertension	No	Before
Male	38	2018	Yes	2	2.6	7.4	Normal	Fairly good	Intermediate	Good	≤39	Hypertension	Hypertension	No	Before
Female	90	2018	Yes	0	0	6.4	Amputee	Good	Good	Good	60+	Hypertension	Normal	No	Before
Female	60	2018	Yes	0	0	7	Morbid obesity	Fairly good	Intermediate	Good	60+	Prehypertension	Normal	No	Before
Female	48	2018	Yes	3.34	3.73	6.2	Morbid obesity	Good	Good	Good	40-49	Hypertension	Hypertension	No	Before
Female	29	2018		3.28	3.83	6.5	Morbid obesity	Good	Good	Good	≤39	Normal	Normal	No	Before
Female	50	2018	Yes	1.9	2.26	10	Overweight	Very poor	Poor	Poor	50-59	Hypertension	Hypertension	No	Before
Male	53	2018	Yes	1.99	2.62	5.6	Overweight	Good	Good	Good	50-59	Hypertension	Prehypertension	No	Before
Female	65	2018	Yes	4	4.6	7.1	Overweight	Fairly good	Intermediate	Good	60+	Prehypertension	Normal	No	Before
Female	52	2018	Yes	4.84	5.65	7.8	Morbid obesity	Fairly good	Intermediate	Good	50-59	Prehypertension	Hypertension	No	Before
Female	67	2018	Yes	3.48	4	6.8	Normal	Good	Good	Good	60+	Hypertension	Normal	No	Before
Male	78	2018	Yes	4.41	4.87	10.6	Overweight	Very poor	Poor	Poor	60+	Prehypertension	Normal	No	Before
Female	74	2018	Yes	1.72	2.8	13	Normal	Very poor	Poor	Poor	60+	Prehypertension	Normal	No	Before
Female	76	2018	Yes	0	0	6.1	Overweight	Good	Good	Good	60+	Normal	Normal	No	Before
Female	46	2018	Yes	3.77	4.76	7.4	Morbid obesity	Fairly good	Intermediate	Good	40-49	Hypertension	Hypertension	No	Before
Female	40	2018	Yes	4.25	4.7	10.3	Overweight	Very poor	Poor	Poor	40-49	Hypertension	Hypertension	No	Before
Female	72	2018	Yes	1.83	2.64	5.2	Overweight	Good	Good	Good	60+	Prehypertension	Prehypertension	No	Before
Female	48	2018	Yes	4.57	5.12	4.7	Morbid obesity	Good	Good	Good	40-49	Hypertension	Hypertension	No	Before
Male	50	2018	Yes	2.84	3.2	6.8	Normal	Good	Good	Good	50-59	Prehypertension	Normal	No	Before
Female	47	2018		3.9	4.7	8.6	Morbid obesity	Poor	Poor	Poor	40-49	Prehypertension	Prehypertension	No	Before
Female	65	2018	Yes	4.64	5.23	10.3	Morbid obesity	Very poor	Poor	Poor	60+	Prehypertension	Normal	No	Before
Female	59	2018	Yes	3.44	3.98	22.5	Morbid obesity	Very poor	Poor	Poor	50-59	Normal	Normal	No	Before
Male	55	2018	Yes	4.01	4.55	5.9	Overweight	Good	Good	Good	50-59	Hypertension	Hypertension	No	Before
Female	68	2018	Yes	1.36	1.81	14.1	Morbid obesity	Very poor	Poor	Poor	60+	Prehypertension	Prehypertension	No	Before
Male	59	2018	Yes	3.7	4.03	7.8	Normal	Fairly good	Intermediate	Good	50-59	Hypertension	Prehypertension	No	Before
Female	55	2018	Yes	5.05	5.69	12.9	Overweight	Very poor	Poor	Poor	50-59	Prehypertension	Normal	No	Before
Male	83	2018	Yes	1.78	1.97	9.1	Amputee	Very poor	Poor	Poor	60+	Hypertension	Prehypertension	No	Before
Female	41	2018	Yes	5.79	6.5	8.3	Overweight	Poor	Poor	Poor	40-49	Normal	Normal	No	Before
Female	68	2018	Yes	1.93	2.83	8.3	Normal	Poor	Poor	Poor	60+	Hypertension	Normal	No	Before
Male	58	2018	Yes	1.96	2.2	12.4	Normal	Very poor	Poor	Poor	50-59	Normal	Normal	No	Before
Male	47	2018	Yes	1.95	2.6	13.2	Morbid obesity	Very poor	Poor	Poor	40-49	Normal	Normal	No	Before
Male	52	2018	Yes	2.87	3.6	5.3	Morbid obesity	Good	Good	Good	50-59	Prehypertension	Prehypertension	No	Before
Male	51	2018	Yes	2.49	3.07	7.4	Normal	Fairly good	Intermediate	Good	50-59	Prehypertension	Hypertension	No	Before
Female	48	2018		0	0	14.9	Amputee	Very poor	Poor	Poor	40-49	Prehypertension	Hypertension	No	Before
Female	56	2018	Yes	5.01	6.1	12.6	Normal	Very poor	Poor	Poor	50-59	Prehypertension	Prehypertension	No	Before
Female	69	2017	Yes	1.98	2.65	10.6	Overweight	Very poor	Poor	Poor	60+	Prehypertension	Normal	No	Before
Female	72	2017	Yes	5.43	6.09	6.6	Overweight	Good	Good	Good	60+	Hypertension	Normal	No	Before
Male	68	2017	Yes	2.59	3.02	11.6	Overweight	Very poor	Poor	Poor	60+	Normal	Normal	No	Before
Female	70	2017	Yes	0	0	8.5	Morbid obesity	Poor	Poor	Poor	60+	Hypertension	Normal	No	Before
Female	45	2017	Yes	3.49	4.11	4.6	Overweight	Good	Good	Good	40-49	Prehypertension	Prehypertension	No	Before
Male	48	2017	Yes	1.48	1.71	9.2	Normal	Very poor	Poor	Poor	40-49	Hypertension	Prehypertension	No	Before
Female	64	2017	Yes	2.53	3.11	6.5	Morbid obesity	Good	Good	Good	60+	Hypertension	Normal	No	Before
Female	58	2017		3.19	3.57	5.1	Morbid obesity	Good	Good	Good	50-59	Hypertension	Prehypertension	No	Before
Female	48	2017	Yes	3.55	4.21	5.6	Normal	Good	Good	Good	40-49	Prehypertension	Hypertension	No	Before
Male	53	2017	Yes	2.8	3.2	14.6	Normal	Very poor	Poor	Poor	50-59	Normal	Normal	No	Before
Female	90	2017		3.59	4.13	6.5	Amputee	Good	Good	Good	60+	Hypertension	Prehypertension	No	Before
Male	80	2017	Yes	4.32	4.9	11.1	Overweight	Very poor	Poor	Poor	60+	Prehypertension	Normal	No	Before
Male	65	2017	Yes	3.68	4.4	7.1	Overweight	Fairly good	Intermediate	Good	60+	Normal	Prehypertension	No	Before
Female	65	2017	Yes	3.38	3.91	5.4	Normal	Good	Good	Good	60+	Prehypertension	Prehypertension	No	Before
Female	56	2017	Yes	3.18	4.25	5.7	Normal	Good	Good	Good	50-59	Hypertension	Normal	No	Before
Male	39	2017	Yes	2.23	2.61	9.1	Normal	Very poor	Poor	Poor	≤39	Prehypertension	Prehypertension	No	Before
Male	48	2017		4.34	5.33	5.7	Morbid obesity	Good	Good	Good	40-49	Prehypertension	Normal	No	Before
Female	52	2017	Yes	3.08	3.6	9.5	Morbid obesity	Very poor	Poor	Poor	50-59	Prehypertension	Normal	No	Before
Female	31	2017	Yes	1.41	1.9	5.6	Morbid obesity	Good	Good	Good	≤39	Prehypertension	Prehypertension	No	Before
Female	69	2017		3.89	4.47	5.3	Amputee	Good	Good	Good	60+	Hypertension	Prehypertension	No	Before
Female	65	2017	Yes	4.93	5.5	6.5	Underweight	Good	Good	Good	60+	Prehypertension	Prehypertension	No	Before
Female	51	2017	Yes	2.62	3.31	14	Overweight	Very poor	Poor	Poor	50-59	Normal	Normal	No	Before
Male	42	2017	Yes	2.7	3.44	12.1	Overweight	Very poor	Poor	Poor	40-49	Prehypertension	Normal	No	Before
Male	39	2017	Yes	2.99	3.3	11.3	Underweight	Very poor	Poor	Poor	≤39	Hypertension	Prehypertension	No	Before
Male	63	2017	Yes	1.55	1.9	7.5	Normal	Fairly good	Intermediate	Good	60+	Prehypertension	Normal	No	Before
Female	45	2017	Yes	1.13	1.7	15	Normal	Very poor	Poor	Poor	40-49	Prehypertension	Normal	No	Before
Female	66	2017	Yes	3.18	3.55	5	Morbid obesity	Good	Good	Good	60+	Hypertension	Prehypertension	No	Before
Female	44	2017	Yes	3.52	3.9	8.3	Morbid obesity	Poor	Poor	Poor	40-49	Normal	Normal	No	Before
Female	73	2017	Yes	0	0	4.7	Morbid obesity	Good	Good	Good	60+	Hypertension	Normal	No	Before
Female	55	2017	Yes	3.19	4.29	7.8	Morbid obesity	Fairly good	Intermediate	Good	50-59	Prehypertension	Prehypertension	No	Before
Male	64	2017	Yes	4.57	5.38	5.9	Normal	Good	Good	Good	60+	Prehypertension	Normal	No	Before
Female	48	2016	Yes	3.2	3.68	7	Normal	Fairly good	Intermediate	Good	40-49	Hypertension	Hypertension	No	Before
Female	59	2016	Yes	5.16	5.83	12.9	Normal	Very poor	Poor	Poor	50-59	Hypertension	Hypertension	No	Before
Male	61	2016		3.83	4.67	7.6	Amputee	Fairly good	Intermediate	Good	60+	Hypertension	Prehypertension	No	Before
Female	83	2016	Yes	2.77	3.69	10.1	Overweight	Very poor	Poor	Poor	60+	Hypertension	Prehypertension	No	Before
Female	74	2016		3.39	4.06	8.8	Normal	Poor	Poor	Poor	60+	Prehypertension	Normal	No	Before
Female	50	2016	Yes	6.05	6.54	9.6	Overweight	Very poor	Poor	Poor	50-59	Hypertension	Hypertension	No	Before
Male	62	2016	Yes	2.31	2.8	6	Amputee	Good	Good	Good	60+	Prehypertension	Normal	No	Before
Male	31	2016	Yes	2.16	2.7	14.9	Normal	Very poor	Poor	Poor	≤39	Prehypertension	Prehypertension	No	Before
Male	67	2016	Yes	2.34	2.7	6	Overweight	Good	Good	Good	60+	Prehypertension	Normal	No	Before
Male	36	2016	Yes	2.4	2.65	7	Amputee	Fairly good	Intermediate	Good	≤39	Prehypertension	Normal	No	Before
Female	60	2016		1.21	1.49	11.9	Overweight	Very poor	Poor	Poor	60+	Prehypertension	Normal	No	Before
Female	72	2016	Yes	1.62	1.78	6.5	Amputee	Good	Good	Good	60+	Normal	Normal	No	Before
Female	54	2016		2.91	3.13	10	Normal	Very poor	Poor	Poor	50-59	Prehypertension	Normal	No	Before
Male	33	2016	Yes	2.71	2.97	6.1	Amputee	Good	Good	Good	≤39	Prehypertension	Prehypertension	No	Before
Female	44	2016	Yes	2.66	2.93	9.8	Normal	Very poor	Poor	Poor	40-49	Prehypertension	Normal	No	Before
Male	48	2016	Yes	0	0	15.5	Amputee	Very poor	Poor	Poor	40-49	Normal	Normal	No	Before
Male	47	2016	Yes	3.15	3.6	10.8	Morbid obesity	Very poor	Poor	Poor	40-49	Prehypertension	Prehypertension	No	Before
Female	47	2016	Yes	1.98	2.2	11	Amputee	Very poor	Poor	Poor	40-49	Prehypertension	Normal	No	Before
Male	70	2016	Yes	2.69	3	7.1	Overweight	Fairly good	Intermediate	Good	60+	Hypertension	Hypertension	No	Before
Male	42	2016	Yes	3.62	3.8	10.7	Normal	Very poor	Poor	Poor	40-49	Normal	Normal	No	Before
Male	25	2016	No	3.6	4	9	Morbid obesity	Poor	Poor	Poor	≤39	Hypertension	Prehypertension	No	Before
Female	52	2016	Yes	2.04	2.4	8.2	Overweight	Poor	Poor	Poor	50-59	Prehypertension	Normal	No	Before
Male	60	2016	Yes	1.95	2.4	6	Overweight	Good	Good	Good	60+	Hypertension	Prehypertension	No	Before
Female	59	2016	Yes	1.73	2.6	9.6	Normal	Very poor	Poor	Poor	50-59	Normal	Normal	No	Before
Female	56	2016	Yes	2.72	2.9	11.9	Morbid obesity	Very poor	Poor	Poor	50-59	Prehypertension	Hypertension	No	Before
Female	47	2016	Yes	4.34	5.01	8.1	Morbid obesity	Poor	Poor	Poor	40-49	Normal	Prehypertension	No	Before
Female	56	2016	Yes	3.71	4.78	13.2	Morbid obesity	Very poor	Poor	Poor	50-59	Normal	Normal	No	Before
Female	46	2016	Yes	3.09	3.4	16.1	Amputee	Very poor	Poor	Poor	40-49	Prehypertension	Prehypertension	No	Before
Female	30	2016	Yes	2.7	3.1	6.3	Morbid obesity	Good	Good	Good	≤39	Prehypertension	Normal	No	Before
Female	54	2016		2.91	3.34	9.4	Normal	Very poor	Poor	Poor	50-59	Prehypertension	Normal	No	Before
Male	68	2016	Yes	2.8	3.37	14.3	Overweight	Very poor	Poor	Poor	60+	Hypertension	Hypertension	No	Before
Male	48	2016	Yes	2.54	2.8	13.4	Normal	Very poor	Poor	Poor	40-49	Prehypertension	Prehypertension	No	Before
Female	51	2016		1.71	2.48	8.5	Normal	Poor	Poor	Poor	50-59	Normal	Normal	No	Before
Female	62	2015	Yes	1.63	2.26	11.5	Overweight	Very poor	Poor	Poor	60+	Normal	Normal	No	Before
Female	45	2018	Yes	4.24	4.91	9.4	Amputee	Very poor	Poor	Poor	40-49	Hypertension	Prehypertension	No	Before
Female	70	2018	No	0.96	1.5	7.41	Normal	Fairly good	Intermediate	Good	60+	Prehypertension	Normal	No	Before
Female	53	2018	Yes	3.23	3.86	6	Morbid obesity	Good	Good	Good	50-59	Prehypertension	Prehypertension	No	Before
Female	36	2018	Yes	3.08	3.71	8	Overweight	Poor	Poor	Poor	≤39	Hypertension	Hypertension	No	Before
Female	50	2018	Yes	2.72	3.29	10.4	Morbid obesity	Very poor	Poor	Poor	50-59	Hypertension	Hypertension	No	Before
Female	60	2018	Yes	2.7	4.39	8	Morbid obesity	Poor	Poor	Poor	60+	Hypertension	Prehypertension	No	Before
Female	74	2018	Yes	4.74	5.3	8.8	Normal	Poor	Poor	Poor	60+	Hypertension	Prehypertension	No	Before
Female	80	2018	Yes	4.5	5.61	8.4	Overweight	Poor	Poor	Poor	60+	Prehypertension	Normal	No	Before
Female	50	2018	Yes	3.72	5.1	13.8	Normal	Very poor	Poor	Poor	50-59	Normal	Normal	No	Before
Male	69	2018	Yes	5.81	6.84	10.36	Morbid obesity	Very poor	Poor	Poor	60+	Hypertension	Hypertension	No	Before
Female	59	2018	Yes	4.21	5.27	14	Morbid obesity	Very poor	Poor	Poor	50-59	Hypertension	Hypertension	No	Before
Male	62	2018	Yes	2.72	3.58	6	Normal	Good	Good	Good	60+	Prehypertension	Normal	No	Before
Male	64	2018	Yes	3.58	4.25	5.82	Normal	Good	Good	Good	60+	Hypertension	Prehypertension	No	Before
Male	68	2018	Yes	3.32	3.54	8.7	Normal	Poor	Poor	Poor	60+	Hypertension	Hypertension	No	Before
Female	86	2018	No	0	0	7.9	Normal	Fairly good	Intermediate	Good	60+	Hypertension	Normal	No	Before
Female	49	2018	Yes	4.24	5.28	12.5	Overweight	Very poor	Poor	Poor	40-49	Prehypertension	Prehypertension	No	Before
Female	69	2018	No	3.94	4.88	13.4	Normal	Very poor	Poor	Poor	60+	Hypertension	Prehypertension	No	Before
Female	54	2018	Yes	5.18	5.93	12.2	Overweight	Very poor	Poor	Poor	50-59	Hypertension	Hypertension	No	Before
Female	55	2018	Yes	2.56	3.36	9.2	Normal	Very poor	Poor	Poor	50-59	Hypertension	Normal	No	Before
Female	60	2018	Yes	1.04	1.6	8.4	Overweight	Poor	Poor	Poor	60+	Hypertension	Normal	No	Before
Female	61	2018	Yes	5.96	6.7	14	Normal	Very poor	Poor	Poor	60+	Prehypertension	Prehypertension	No	Before
Female	60	2018	No	2.2	3.03	10.8	Overweight	Very poor	Poor	Poor	60+	Hypertension	Hypertension	No	Before
Male	62	2018	No	4.84	5.72	5.5	Overweight	Good	Good	Good	60+	Normal	Normal	No	Before
Female	54	2018	Yes	2.14	2.39	4.2	Normal	Good	Good	Good	50-59	Normal	Normal	No	Before
Male	61	2018	No	3.44	3.9	8	Amputee	Poor	Poor	Poor	60+	Hypertension	Hypertension	No	Before
Male	66	2018	Yes	2.22	2.89	7.3	Overweight	Fairly good	Intermediate	Good	60+	Prehypertension	Hypertension	No	Before
Female	52	2018	No	0	0	7	Normal	Fairly good	Intermediate	Good	50-59	Prehypertension	Hypertension	No	Before
Male	69	2018	Yes	1.24	1.52	4.8	Overweight	Good	Good	Good	60+	Hypertension	Normal	No	Before
Male	58	2018	Yes	3.73	5.98	14	Morbid obesity	Very poor	Poor	Poor	50-59	Hypertension	Prehypertension	No	Before
Male	76	2018	Yes	4.09	4.39	3.6	Normal	Good	Good	Good	60+	Hypertension	Normal	No	Before
Female	66	2018	Yes	4.97	5.64	9.5	Amputee	Very poor	Poor	Poor	60+	Normal	Normal	No	Before
Male	46	2018		2.89	3.3	4.8	Amputee	Good	Good	Good	40-49	Normal	Normal	No	Before
Male	66	2018	Yes	2.28	2.7	9.8	Normal	Very poor	Poor	Poor	60+	Prehypertension	Normal	No	Before
Male	65	2018	Yes	2.16	2.49	11	Normal	Very poor	Poor	Poor	60+	Hypertension	Prehypertension	No	Before
Female	56	2018	Yes	2.12	2.72	6	Normal	Good	Good	Good	50-59	Hypertension	Hypertension	No	Before
Male	67	2018	Yes	2.5	3.41	6.7	Amputee	Good	Good	Good	60+	Hypertension	Normal	No	Before
Female	27	2018	Yes	0.67	1	13.36	Overweight	Very poor	Poor	Poor	≤39	Prehypertension	Prehypertension	No	Before
Female	46	2018	Yes	6.51	7.49	4.7	Normal	Good	Good	Good	40-49	Normal	Normal	No	Before
Female	70	2018	No	3.42	3.63	5.8	Overweight	Good	Good	Good	60+	Normal	Normal	No	Before
Female	60	2018	Yes	3.04	3.5	8.8	Morbid obesity	Poor	Poor	Poor	60+	Prehypertension	Prehypertension	No	Before
Female	39	2018	Yes	4.05	4.5	11.3	Normal	Very poor	Poor	Poor	≤39	Prehypertension	Normal	No	Before
Female	49	2018	Yes	2.54	3.1	9.6	Morbid obesity	Very poor	Poor	Poor	40-49	Hypertension	Prehypertension	No	Before
Female	55	2018	No	2.37	2.67	5.1	Overweight	Good	Good	Good	50-59	Hypertension	Prehypertension	No	Before
Female	42	2018	Yes	2.79	3.16	13.7	Morbid obesity	Very poor	Poor	Poor	40-49	Prehypertension	Normal	No	Before
Male	43	2018	Yes	2.55	3	8.1	Normal	Poor	Poor	Poor	40-49	Hypertension	Hypertension	No	Before
Female	50	2018		3	3.3	5.4	Morbid obesity	Good	Good	Good	50-59	Hypertension	Normal	No	Before
Female	53	2018	Yes	3.02	3.7	6	Morbid obesity	Good	Good	Good	50-59	Prehypertension	Normal	No	Before
Female	52	2018	Yes	2.59	3.43	13	Amputee	Very poor	Poor	Poor	50-59	Prehypertension	Prehypertension	No	Before
Female	56	2015	Yes	1.98	2.3	4.2	Morbid obesity	Good	Good	Good	50-59	Hypertension	Prehypertension	No	Before
Female	48	2015		3.17	3.64	5.5	Morbid obesity	Good	Good	Good	40-49	Prehypertension	Normal	No	Before
Female	59	2015	Yes	3.49	4.3	7.7	Morbid obesity	Fairly good	Intermediate	Good	50-59	Hypertension	Normal	No	Before
Female	40	2015	Yes	4.21	4.71	5.8	Morbid obesity	Good	Good	Good	40-49	Hypertension	Prehypertension	No	Before
Female	46	2015	Yes	2.68	3.15	7.6	Morbid obesity	Fairly good	Intermediate	Good	40-49	Prehypertension	Normal	No	Before
Male	74	2015	Yes	2.71	3.03	5.1	Overweight	Good	Good	Good	60+	Hypertension	Prehypertension	No	Before
Male	45	2015	Yes	3.17	4.11	5.7	Normal	Good	Good	Good	40-49	Normal	Normal	No	Before
Male	64	2015		2.32	2.76	13.1	Morbid obesity	Very poor	Poor	Poor	60+	Normal	Prehypertension	No	Before
Female	55	2015		4.42	4.9	7.4	Morbid obesity	Fairly good	Intermediate	Good	50-59	Normal	Prehypertension	No	Before
Female	52	2015	Yes	1.61	3	10.9	Overweight	Very poor	Poor	Poor	50-59	Hypertension	Hypertension	No	Before
Female	49	2015	Yes	5.78	6.58	7.9	Overweight	Fairly good	Intermediate	Good	40-49	Hypertension	Hypertension	No	Before
Female	36	2015	Yes	3.08	4.12	7.5	Morbid obesity	Fairly good	Intermediate	Good	≤39	Prehypertension	Normal	No	Before
Female	61	2015		2.38	2.6	7	Amputee	Fairly good	Intermediate	Good	60+	Normal	Normal	No	Before
Male	60	2015	Yes	0	0	17.5	Normal	Very poor	Poor	Poor	60+	Prehypertension	Normal	No	Before
Male	41	2015	Yes	2.15	3	5	Normal	Good	Good	Good	40-49	Normal	Normal	No	Before
Female	63	2015		0	0	9.8	Overweight	Very poor	Poor	Poor	60+	Hypertension	Hypertension	No	Before
Female	65	2015	Yes	0.85	1.3	11	Morbid obesity	Very poor	Poor	Poor	60+	Hypertension	Hypertension	No	Before
Male	39	2015		0	0	7.3	Morbid obesity	Fairly good	Intermediate	Good	≤39	Prehypertension	Normal	No	Before
Female	55	2015	Yes	1.52	1.93	9.4	Amputee	Very poor	Poor	Poor	50-59	Prehypertension	Prehypertension	No	Before
Female	48	2015	Yes	1.41	1.7	9.6	Morbid obesity	Very poor	Poor	Poor	40-49	Prehypertension	Normal	No	Before
Male	41	2015	Yes	1.27	1.9	14.4	Morbid obesity	Very poor	Poor	Poor	40-49	Prehypertension	Hypertension	No	Before
Female	75	2015	Yes	0	0	6.1	Normal	Good	Good	Good	60+	Hypertension	Prehypertension	No	Before
Female	45	2015	Yes	3.85	4.4	11.3	Morbid obesity	Very poor	Poor	Poor	40-49	Hypertension	Hypertension	No	Before
Female	46	2015	Yes	4.5	4.5	6.8	Morbid obesity	Good	Good	Good	40-49	Normal	Normal	No	Before
Male	37	2015	Yes	2.28	2.68	9.1	Amputee	Very poor	Poor	Poor	≤39	Prehypertension	Hypertension	No	Before
Female	45	2015	Yes	3.66	4.2	14.2	Amputee	Very poor	Poor	Poor	40-49	Normal	Normal	No	Before
Male	39	2015	Yes	2.64	2.78	6.6	Normal	Good	Good	Good	≤39	Normal	Normal	No	Before
Female	45	2015	Yes	3.14	3.5	6.8	Morbid obesity	Good	Good	Good	40-49	Hypertension	Hypertension	No	Before
Female	59	2015	Yes	1.69	2	13.2	Normal	Very poor	Poor	Poor	50-59	Hypertension	Hypertension	No	Before
Male	72	2015	Yes	4.88	5.7	10.8	Overweight	Very poor	Poor	Poor	60+	Hypertension	Normal	No	Before
Female	37	2015	Yes	2.65	3.16	6.1	Morbid obesity	Good	Good	Good	≤39	Normal	Normal	No	Before
Female	40	2015	Yes	2.74	3.3	5.5	Overweight	Good	Good	Good	40-49	Prehypertension	Normal	No	Before
Female	72	2015	Yes	2.68	3.8	11.1	Amputee	Very poor	Poor	Poor	60+	Normal	Normal	No	Before
Female	52	2015	Yes	2.65	3.16	6.1	Normal	Good	Good	Good	50-59	Normal	Prehypertension	No	Before
Female	55	2015		4.56	4.74	5.3	Amputee	Good	Good	Good	50-59	Prehypertension	Normal	No	Before
Female	56	2015		3.59	4.32	8.5	Overweight	Poor	Poor	Poor	50-59	Prehypertension	Normal	No	Before
Female	59	2015	Yes	4.98	5.97	11.3	Overweight	Very poor	Poor	Poor	50-59	Hypertension	Prehypertension	No	Before
Female	60	2015	Yes	2.23	2.94	6.5	Amputee	Good	Good	Good	60+	Normal	Normal	No	Before
Female	71	2015		3.05	3.48	6.6	Morbid obesity	Good	Good	Good	60+	Hypertension	Hypertension	No	Before
Female	58	2015	Yes	5.04	6.17	11.6	Amputee	Very poor	Poor	Poor	50-59	Hypertension	Prehypertension	No	Before
Male	65	2015	Yes	2.1	2.5	10.2	Normal	Very poor	Poor	Poor	60+	Hypertension	Prehypertension	No	Before
Female	51	2015	Yes	2.86	3.86	8.1	Morbid obesity	Poor	Poor	Poor	50-59	Hypertension	Hypertension	No	Before
Female	58	2015	Yes	4.82	6.08	9.3	Morbid obesity	Very poor	Poor	Poor	50-59	Hypertension	Normal	No	Before
Female	52	2015	Yes	4.01	4.35	6.9	Morbid obesity	Good	Good	Good	50-59	Prehypertension	Normal	No	Before
Female		2015		5.64	6	7.2	Amputee	Fairly good	Intermediate	Good		Prehypertension	Normal	No	Before
Female	50	2015	Yes	4	4	4.6	Normal	Good	Good	Good	50-59	Normal	Normal	No	Before
Female	63	2015	Yes	2.35	2.71	6.8	Morbid obesity	Good	Good	Good	60+	Hypertension	Hypertension	No	Before
Female	48	2015	Yes	5.44	5.55	9.4	Overweight	Very poor	Poor	Poor	40-49	Prehypertension	Normal	No	Before
Female	28	2015		5.55	8.1	4	Morbid obesity	Good	Good	Good	≤39	Normal	Normal	No	Before
Female	56	2015	Yes	2.48	4.77	14.6	Normal	Very poor	Poor	Poor	50-59	Prehypertension	Normal	No	Before
Female	71	2015		5.84	6.6	7.2	Normal	Fairly good	Intermediate	Good	60+	Prehypertension	Prehypertension	No	Before
Female	59	2015	Yes	3.14	3.5	5.9	Normal	Good	Good	Good	50-59	Hypertension	Hypertension	No	Before
Male	56	2015	Yes	1.88	2.73	5.6	Amputee	Good	Good	Good	50-59	Hypertension	Normal	No	Before
Female	60	2015		1.97	2.96	7.7	Overweight	Fairly good	Intermediate	Good	60+	Prehypertension	Hypertension	No	Before
Male	59	2015		4.1	4.5	9.8	Overweight	Very poor	Poor	Poor	50-59	Normal	Normal	No	Before
Female	45	2015		1.84	2.29	4.8	Overweight	Good	Good	Good	40-49	Prehypertension	Normal	No	Before
Male	56	2015	Yes	2.9	3.26	7.7	Overweight	Fairly good	Intermediate	Good	50-59	Hypertension	Normal	No	Before
Male	73	2015		4.13	4.8	13.2	Overweight	Very poor	Poor	Poor	60+	Normal	Normal	No	Before
Male	62	2015	Yes	1.59	2.15	7	Normal	Fairly good	Intermediate	Good	60+	Normal	Prehypertension	No	Before
Male	54	2015		5.31	6.88	5	Underweight	Good	Good	Good	50-59	Prehypertension	Hypertension	No	Before
Female	42	2015	Yes	4.45	5.3	4.8	Morbid obesity	Good	Good	Good	40-49	Prehypertension	Prehypertension	No	Before
Female	37	2015	Yes	5.05	6.22	8.8	Amputee	Poor	Poor	Poor	≤39	Hypertension	Normal	No	Before
Female	62	2015	Yes	2.31	2.83	5.5	Amputee	Good	Good	Good	60+	Prehypertension	Prehypertension	No	Before
Male	62	2015	Yes	1.59	2.13	6.8	Normal	Good	Good	Good	60+	Hypertension	Normal	No	Before
Female	29	2015		3.02	3.2	7.2	Normal	Fairly good	Intermediate	Good	≤39	Hypertension	Normal	No	Before
Female	67	2015	Yes	2.32	2.5	6.5	Normal	Good	Good	Good	60+	Prehypertension	Normal	No	Before
Female	64	2015		3.78	4.5	13.8	Amputee	Very poor	Poor	Poor	60+	Hypertension	Prehypertension	No	Before
Female	42	2015	Yes	0	0	7.8	Morbid obesity	Fairly good	Intermediate	Good	40-49	Hypertension	Prehypertension	No	Before
Male	45	2015		3.84	4.2	12.3	Normal	Very poor	Poor	Poor	40-49	Normal	Normal	No	Before
Male	55	2015	Yes	3.27	3.4	8.1	Normal	Poor	Poor	Poor	50-59	Normal	Normal	No	Before
Female	46	2015		3.08	3.86	7.9	Overweight	Fairly good	Intermediate	Good	40-49	Hypertension	Hypertension	No	Before
Female	44	2015	Yes	4.34	4.92	12.9	Overweight	Very poor	Poor	Poor	40-49	Hypertension	Hypertension	No	Before
Female	36	2015		1.94	2.75	7.3	Morbid obesity	Fairly good	Intermediate	Good	≤39	Hypertension	Hypertension	No	Before
Female	62	2015	Yes	5.39	6.09	10.4	Overweight	Very poor	Poor	Poor	60+	Prehypertension	Hypertension	No	Before
Female	49	2015	Yes	3.13	3.13	5.3	Morbid obesity	Good	Good	Good	40-49	Prehypertension	Prehypertension	No	Before
Male	38	2015	Yes	2.16	2.47	6.2	Normal	Good	Good	Good	≤39	Prehypertension	Hypertension	No	Before
Male	51	2015	Yes	4.4	4.87	8	Normal	Poor	Poor	Poor	50-59	Prehypertension	Hypertension	No	Before
Female	48	2015	Yes	3.44	4.22	7.7	Morbid obesity	Fairly good	Intermediate	Good	40-49	Hypertension	Hypertension	No	Before
Female	80	2015	Yes	0.53	1.45	5.2	Normal	Good	Good	Good	60+	Hypertension	Normal	No	Before
Female	70	2015		2.27	3.02	4.5	Normal	Good	Good	Good	60+	Hypertension	Prehypertension	No	Before
Female	45	2015	Yes	0	0	7	Morbid obesity	Fairly good	Intermediate	Good	40-49	Prehypertension	Prehypertension	No	Before
Male	51	2015	Yes	0.72	1.17	8.9	Normal	Poor	Poor	Poor	50-59	Hypertension	Prehypertension	No	Before
Female	48	2015	Yes	1.81	1.9	8.8	Normal	Poor	Poor	Poor	40-49	Normal	Normal	No	Before
Male	45	2015	Yes	4.12	4.3	5.7	Overweight	Good	Good	Good	40-49	Prehypertension	Prehypertension	No	Before
Female	49	2015		4.67	5.7	7.5	Morbid obesity	Fairly good	Intermediate	Good	40-49	Hypertension	Normal	No	Before
Female	51	2015	Yes	2.04	2.54	5.1	Amputee	Good	Good	Good	50-59	Normal	Normal	No	Before
Female	76	2015		5.39	5.7	10.2	Amputee	Very poor	Poor	Poor	60+	Prehypertension	Normal	No	Before
Female	74	2015		4.28	4.5	10.6	Overweight	Very poor	Poor	Poor	60+	Prehypertension	Normal	No	Before
Female	39	2015	Yes	3.46	3.82	5.8	Morbid obesity	Good	Good	Good	≤39	Prehypertension	Normal	No	Before
Female	48	2015	Yes	3.83	4.19	5.4	Overweight	Good	Good	Good	40-49	Prehypertension	Normal	No	Before
Female	62	2015	Yes	2.52	3.1	4.4	Normal	Good	Good	Good	60+	Normal	Normal	No	Before
Male	21	2015	Yes	5.71	6.86	8.7	Amputee	Poor	Poor	Poor	≤39	Prehypertension	Normal	No	Before
Female	40	2015	Yes	1.92	2.27	5.4	Normal	Good	Good	Good	40-49	Prehypertension	Normal	No	Before
Female	48	2015	Yes	2.84	3.33	7.1	Overweight	Fairly good	Intermediate	Good	40-49	Hypertension	Hypertension	No	Before
Female	52	2015	Yes	4.08	4.08	4.1	Overweight	Good	Good	Good	50-59	Prehypertension	Hypertension	No	Before
Female	63	2015		2.77	3.56	10.1	Overweight	Very poor	Poor	Poor	60+	Prehypertension	Prehypertension	No	Before
Male	35	2015	Yes	4.62	5.25	10.6	Overweight	Very poor	Poor	Poor	≤39	Normal	Normal	No	Before
Male	60	2015	Yes	3.56	4.2	7.7	Morbid obesity	Fairly good	Intermediate	Good	60+	Prehypertension	Normal	No	Before
Male	58	2015	Yes	4.12	4.48	10.6	Morbid obesity	Very poor	Poor	Poor	50-59	Hypertension	Prehypertension	No	Before
Female	51	2015	Yes	3.63	4.42	7.9	Amputee	Fairly good	Intermediate	Good	50-59	Prehypertension	Prehypertension	No	Before
Female	36	2015	Yes	0	0	12.5	Normal	Very poor	Poor	Poor	≤39	Prehypertension	Prehypertension	No	Before
Female	75	2015		2.51	2.93	5	Normal	Good	Good	Good	60+	Prehypertension	Normal	No	Before
Male	38	2015	Yes	1.55	1.82	8.2	Underweight	Poor	Poor	Poor	≤39	Prehypertension	Normal	No	Before
Male	58	2015		4.37	4.37	5.8	Normal	Good	Good	Good	50-59	Hypertension	Prehypertension	No	Before
Female	35	2015	Yes	3	3.72	9.7	Overweight	Very poor	Poor	Poor	≤39	Hypertension	Hypertension	No	Before
Male	46	2015	Yes	3.53	3.8	6.8	Normal	Good	Good	Good	40-49	Hypertension	Hypertension	No	Before
Female	73	2015	Yes	3.8	4.01	5.8	Overweight	Good	Good	Good	60+	Normal	Normal	No	Before
Female	47	2015	Yes	2.59	3	5.7	Normal	Good	Good	Good	40-49	Normal	Normal	No	Before
Female	54	2015	Yes	6.4	7.19	8.3	Normal	Poor	Poor	Poor	50-59	Hypertension	Hypertension	No	Before
Female	46	2015	Yes	2.78	3	5.6	Overweight	Good	Good	Good	40-49	Normal	Normal	No	Before
Male	57	2015	Yes	4.13	4.52	9.2	Morbid obesity	Very poor	Poor	Poor	50-59	Normal	Normal	No	Before
Female	35	2015	Yes	0	0	5.5	Morbid obesity	Good	Good	Good	≤39	Normal	Normal	No	Before
Male	69	2015	Yes	3.11	3.51	7.9	Overweight	Fairly good	Intermediate	Good	60+	Prehypertension	Normal	No	Before
Male	70	2015		2.15	2.6	6	Overweight	Good	Good	Good	60+	Hypertension	Normal	No	Before
Male	71	2015		2.59	3.26	7.8	Normal	Fairly good	Intermediate	Good	60+	Hypertension	Hypertension	No	Before
Male	46	2015	Yes	3.99	4.3	7.9	Normal	Fairly good	Intermediate	Good	40-49	Hypertension	Prehypertension	No	Before
Female	79	2015	Yes	3.93	4.7	13.6	Amputee	Very poor	Poor	Poor	60+	Hypertension	Prehypertension	No	Before
Female	63	2015		3.09	3.9	7	Overweight	Fairly good	Intermediate	Good	60+	Prehypertension	Normal	No	Before
Male	61	2015	Yes	3.74	4.01	9	Overweight	Poor	Poor	Poor	60+	Prehypertension	Normal	No	Before
Male	75	2015	Yes	1.71	2.19	5.5	Overweight	Good	Good	Good	60+	Hypertension	Normal	No	Before
Male	57	2015		3.4	4.16	7.3	Overweight	Fairly good	Intermediate	Good	50-59	Hypertension	Hypertension	No	Before
Female	54	2015	Yes	3.87	4.5	5.4	Amputee	Good	Good	Good	50-59	Normal	Normal	No	Before
Female	80	2015	Yes	2.49	2.9	10.6	Amputee	Very poor	Poor	Poor	60+	Hypertension	Normal	No	Before
Female	60	2015	Yes	2.45	2.84	9.9	Morbid obesity	Very poor	Poor	Poor	60+	Hypertension	Normal	No	Before
Female	54	2015	Yes	2.25	2.7	13.7	Overweight	Very poor	Poor	Poor	50-59	Normal	Normal	No	Before
Female	51	2015	Yes	3.53	3.8	11.8	Overweight	Very poor	Poor	Poor	50-59	Normal	Normal	No	Before
Female	52	2015	Yes	1.49	1.71	5	Morbid obesity	Good	Good	Good	50-59	Normal	Normal	No	Before
Male	61	2015	Yes	1.56	1.8	8	Overweight	Poor	Poor	Poor	60+	Hypertension	Prehypertension	No	Before
Male	37	2015	Yes	0.96	1.5	5.8	Normal	Good	Good	Good	≤39	Prehypertension	Normal	No	Before
Female	20	2015	Yes	2.74	3.1	12.7	Normal	Very poor	Poor	Poor	≤39	Normal	Normal	No	Before
Female	65	2015		6.94	7.3	6.7	Morbid obesity	Good	Good	Good	60+	Prehypertension	Prehypertension	No	Before
Male	54	2015		2	2.4	7.9	Normal	Fairly good	Intermediate	Good	50-59	Prehypertension	Normal	No	Before
Female	49	2015	Yes	3.74	4.1	6.8	Morbid obesity	Good	Good	Good	40-49	Hypertension	Prehypertension	No	Before
Female	61	2015		2.89	3.3	9.7	Morbid obesity	Very poor	Poor	Poor	60+	Hypertension	Normal	No	Before
Female	58	2015	Yes	3.46	4	5.2	Morbid obesity	Good	Good	Good	50-59	Prehypertension	Normal	No	Before
Female	60	2015	Yes	3.48	3.7	6.6	Morbid obesity	Good	Good	Good	60+	Hypertension	Hypertension	No	Before
Female	33	2015	Yes	3.75	4.03	4	Morbid obesity	Good	Good	Good	≤39	Prehypertension	Normal	No	Before
Female	53	2015	Yes	3.59	4.23	5.4	Normal	Good	Good	Good	50-59	Hypertension	Hypertension	No	Before
Female	67	2015	Yes	2.93	3.51	9.2	Normal	Very poor	Poor	Poor	60+	Hypertension	Prehypertension	No	Before
Male	66	2015	Yes	5.08	5.31	6.6	Overweight	Good	Good	Good	60+	Prehypertension	Normal	No	Before
Female	59	2015	Yes	3.01	3.28	5.5	Morbid obesity	Good	Good	Good	50-59	Hypertension	Prehypertension	No	Before
Female	62	2015		2.25	2.46	7.7	Overweight	Fairly good	Intermediate	Good	60+	Hypertension	Prehypertension	No	Before
Female	34	2015	Yes	2.37	3	5.2	Amputee	Good	Good	Good	≤39	Prehypertension	Normal	No	Before
Male	51	2015	Yes	3.52	4.1	9.9	Overweight	Very poor	Poor	Poor	50-59	Prehypertension	Hypertension	No	Before
Female	50	2015	Yes	4.73	4.73	15.1	Amputee	Very poor	Poor	Poor	50-59	Hypertension	Hypertension	No	Before
Female	62	2015	Yes	4.8	5.7	16.7	Amputee	Very poor	Poor	Poor	60+	Hypertension	Hypertension	No	Before
Female	48	2015	Yes	5.08	5.8	9.7	Normal	Very poor	Poor	Poor	40-49	Prehypertension	Normal	No	Before
Female	57	2015	Yes	2.74	3.1	5.6	Morbid obesity	Good	Good	Good	50-59	Prehypertension	Normal	No	Before
Female	28	2015	Yes	2.27	3.3	4.1	Morbid obesity	Good	Good	Good	≤39	Normal	Normal	No	Before
Female	29	2015		1.3	1.3	6.8	Overweight	Good	Good	Good	≤39	Normal	Normal	No	Before
Female	53	2015	Yes	3.04	3.4	5.1	Morbid obesity	Good	Good	Good	50-59	Normal	Prehypertension	No	Before
Female	40	2015	Yes	3.49	4.3	11.4	Overweight	Very poor	Poor	Poor	40-49	Normal	Normal	No	Before
Female	41	2015	Yes	3.4	3.4	7	Overweight	Fairly good	Intermediate	Good	40-49	Normal	Normal	No	Before
Female	52	2015		3.51	4	6.6	Overweight	Good	Good	Good	50-59	Prehypertension	Hypertension	No	Before
Female	70	2015	Yes	3.78	4.21	4.7	Overweight	Good	Good	Good	60+	Hypertension	Prehypertension	No	Before
Female	47	2015	Yes	2.34	2.7	4.1	Normal	Good	Good	Good	40-49	Prehypertension	Normal	No	Before
Female	35	2015	Yes	2.46	3	8.7	Normal	Poor	Poor	Poor	≤39	Prehypertension	Normal	No	Before
Male	52	2015	Yes	2.07	3.48	9.5	Morbid obesity	Very poor	Poor	Poor	50-59	Hypertension	Hypertension	No	Before
Female	30	2015	Yes	2.32	4.04	7.7	Morbid obesity	Fairly good	Intermediate	Good	≤39	Normal	Normal	No	Before
Female	48	2015	Yes	0	0	6.2	Overweight	Good	Good	Good	40-49	Normal	Normal	No	Before
Female	45	2015		4.04	4.7	5.5	Amputee	Good	Good	Good	40-49	Hypertension	Prehypertension	No	Before
Female	63	2015		0	0	6.4	Morbid obesity	Good	Good	Good	60+	Hypertension	Normal	No	Before
Female	73	2015		3.46	4	8.1	Amputee	Poor	Poor	Poor	60+	Prehypertension	Prehypertension	No	Before
Female	47	2015	Yes	1.71	2.2	4.6	Morbid obesity	Good	Good	Good	40-49	Normal	Normal	No	Before
Female	50	2015	Yes	3.13	3.8	20	Underweight	Very poor	Poor	Poor	50-59	Normal	Normal	No	Before
Female	58	2015		4.59	5.03	4.3	Underweight	Good	Good	Good	50-59	Hypertension	Normal	No	Before
Male	46	2015	Yes	2.96	3.5	6.1	Normal	Good	Good	Good	40-49	Prehypertension	Normal	No	Before
Female	52	2015	Yes	3.12	4.18	12.3	Morbid obesity	Very poor	Poor	Poor	50-59	Hypertension	Normal	No	Before
Male	36	2015	Yes	2.04	2.8	7.5	Normal	Fairly good	Intermediate	Good	≤39	Normal	Normal	No	Before
Male	68	2015	Yes	1.28	2	4	Amputee	Good	Good	Good	60+	Hypertension	Prehypertension	No	Before
Male	76	2015	Yes	1.43	2.1	4	Amputee	Good	Good	Good	60+	Prehypertension	Normal	No	Before
Female	58	2015	Yes	3.5	3.5	9	Morbid obesity	Poor	Poor	Poor	50-59	Hypertension	Prehypertension	No	Before
Female	28	2015	Yes	3.04	3.53	16	Morbid obesity	Very poor	Poor	Poor	≤39	Normal	Normal	No	Before
Female	52	2015	Yes	6.14	7.03	6.2	Overweight	Good	Good	Good	50-59	Normal	Normal	No	Before
Female	49	2015	Yes	2.65	3.1	5.5	Morbid obesity	Good	Good	Good	40-49	Prehypertension	Normal	No	Before
Male	59	2015		3.4	3.4	6.2	Normal	Good	Good	Good	50-59	Hypertension	Prehypertension	No	Before
Male	62	2015	Yes	2.66	3.2	6.2	Normal	Good	Good	Good	60+	Hypertension	Hypertension	No	Before
Female	40	2015	Yes	1.38	2	8.2	Amputee	Poor	Poor	Poor	40-49	Prehypertension	Hypertension	No	Before
Female	46	2015	Yes	1.23	1.5	5.8	Normal	Good	Good	Good	40-49	Prehypertension	Prehypertension	No	Before
Male	73	2015		0.93	1.2	6.5	Amputee	Good	Good	Good	60+	Hypertension	Prehypertension	No	Before
Female	64	2015	Yes	1.01	1.5	7	Amputee	Fairly good	Intermediate	Good	60+	Hypertension	Prehypertension	No	Before
Female	44	2015	Yes	4.02	4.6	5.7	Overweight	Good	Good	Good	40-49	Prehypertension	Normal	No	Before
Female	47	2015	Yes	3.1	3.5	8	Morbid obesity	Poor	Poor	Poor	40-49	Hypertension	Hypertension	No	Before
Female	48	2015	Yes	3.49	4.61	4.5	Morbid obesity	Good	Good	Good	40-49	Hypertension	Hypertension	No	Before
Male	50	2015		4.4	4.4	4.9	Morbid obesity	Good	Good	Good	50-59	Hypertension	Normal	No	Before
Male	45	2015	Yes	3.8	4.2	5.2	Morbid obesity	Good	Good	Good	40-49	Hypertension	Normal	No	Before
Female	52	2015	Yes	2.43	3.1	6	Overweight	Good	Good	Good	50-59	Hypertension	Normal	No	Before
Female	56	2015	Yes	3.08	3.88	7.4	Morbid obesity	Fairly good	Intermediate	Good	50-59	Prehypertension	Normal	No	Before
Female	28	2015	Yes	2.63	2.9	4	Normal	Good	Good	Good	≤39	Normal	Normal	No	Before
Female	36	2015	Yes	3.65	3.9	7.3	Normal	Fairly good	Intermediate	Good	≤39	Normal	Normal	No	Before
Female	70	2015		3.68	4	9.1	Amputee	Very poor	Poor	Poor	60+	Hypertension	Normal	No	Before
Female	56	2015	Yes	2.27	3.3	7.5	Overweight	Fairly good	Intermediate	Good	50-59	Hypertension	Prehypertension	No	Before
Male	25	2015	Yes	2.73	3.5	13.2	Overweight	Very poor	Poor	Poor	≤39	Normal	Prehypertension	No	Before
Female	52	2015	Yes	1.81	2.3	6.5	Morbid obesity	Good	Good	Good	50-59	Prehypertension	Normal	No	Before
Female	58	2015	Yes	2.13	2.8	7.8	Morbid obesity	Fairly good	Intermediate	Good	50-59	Hypertension	Normal	No	Before
Female	64	2015	Yes	3.44	4.2	9.6	Morbid obesity	Very poor	Poor	Poor	60+	Prehypertension	Normal	No	Before
Female	34	2015	Yes	0	0	8.5	Overweight	Poor	Poor	Poor	≤39	Normal	Normal	No	Before
Male	49	2015	Yes	2.55	3	8.1	Underweight	Poor	Poor	Poor	40-49	Prehypertension	Prehypertension	No	Before
Female	50	2015	Yes	2.11	3.1	12.3	Normal	Very poor	Poor	Poor	50-59	Normal	Normal	No	Before
Female	37	2015	Yes	2.79	2.97	9.6	Morbid obesity	Very poor	Poor	Poor	≤39	Prehypertension	Hypertension	No	Before
Female	59	2015	Yes	2.94	3.8	8.36	Morbid obesity	Poor	Poor	Poor	50-59	Normal	Prehypertension	No	Before
Female	38	2015	Yes	4.06	4.6	5.3	Morbid obesity	Good	Good	Good	≤39	Normal	Normal	No	Before
Female	43	2015		3.86	4.5	8.1	Morbid obesity	Poor	Poor	Poor	40-49	Normal	Normal	No	Before
Female	65	2015	Yes	3.87	4.5	12.6	Normal	Very poor	Poor	Poor	60+	Hypertension	Hypertension	No	Before
Female	78	2015		5.51	6	5.2	Normal	Good	Good	Good	60+	Prehypertension	Normal	No	Before
Male	67	2015	Yes	3.35	3.8	6	Overweight	Good	Good	Good	60+	Prehypertension	Normal	No	Before
Female	52	2015	Yes	5.3	5.79	5.7	Overweight	Good	Good	Good	50-59	Normal	Normal	No	Before
Female	35	2015		3.48	4.28	10.2	Normal	Very poor	Poor	Poor	≤39	Hypertension	Prehypertension	No	Before
Male	78	2015	Yes	1.74	2.1	6.5	Overweight	Good	Good	Good	60+	Normal	Normal	No	Before
Female	62	2015		1.83	2.04	5.6	Normal	Good	Good	Good	60+	Normal	Normal	No	Before
Male	63	2015	Yes	2.6	3	6.6	Morbid obesity	Good	Good	Good	60+	Prehypertension	Normal	No	Before
Female	45	2015	Yes	2.23	2.49	4.6	Morbid obesity	Good	Good	Good	40-49	Prehypertension	Normal	No	Before
Female	54	2015		2.72	3.3	9.9	Overweight	Very poor	Poor	Poor	50-59	Normal	Normal	No	Before
Female	46	2015	Yes	3.05	3.4	5	Overweight	Good	Good	Good	40-49	Prehypertension	Prehypertension	No	Before
Female	23	2015	Yes	3.15	4	6.9	Amputee	Good	Good	Good	≤39	Hypertension	Hypertension	No	Before
Female	55	2015	Yes	3.29	4.1	12.6	Overweight	Very poor	Poor	Poor	50-59	Hypertension	Hypertension	No	Before
Female	32	2015	Yes	2.33	2.9	3.9	Overweight	Good	Good	Good	≤39	Normal	Normal	No	Before
Female	40	2015	Yes	3.83	4.1	4.2	Overweight	Good	Good	Good	40-49	Hypertension	Hypertension	No	Before
Male	48	2015	Yes	2.23	2.5	7.3	Normal	Fairly good	Intermediate	Good	40-49	Prehypertension	Normal	No	Before
Female	56	2015	Yes	2.12	2.3	6.6	Overweight	Good	Good	Good	50-59	Hypertension	Prehypertension	No	Before
Female	43	2015		2.84	3.1	6.2	Overweight	Good	Good	Good	40-49	Hypertension	Normal	No	Before
Female	50	2015	Yes	2.7	3.16	4.1	Overweight	Good	Good	Good	50-59	Hypertension	Hypertension	No	Before
Female	56	2015	Yes	3.4	3.4	7.9	Overweight	Fairly good	Intermediate	Good	50-59	Prehypertension	Normal	No	Before
Male	58	2015	Yes	3.56	4.5	6	Amputee	Good	Good	Good	50-59	Prehypertension	Normal	No	Before
Female	49	2015		3.18	3.64	5.8	Overweight	Good	Good	Good	40-49	Hypertension	Prehypertension	No	Before
Female	52	2015	Yes	4.34	4.7	6.7	Overweight	Good	Good	Good	50-59	Prehypertension	Normal	No	Before
Female	74	2015		2.44	3.2	10.1	Overweight	Very poor	Poor	Poor	60+	Hypertension	Normal	No	Before
Male	68	2015		4.8	5.2	10.7	Overweight	Very poor	Poor	Poor	60+	Normal	Normal	No	Before
Male	74	2015	Yes	3.92	4.5	7.1	Overweight	Fairly good	Intermediate	Good	60+	Prehypertension	Prehypertension	No	Before
Male	67	2015	Yes	5.43	5.82	6.5	Overweight	Good	Good	Good	60+	Hypertension	Normal	No	Before
Female	52	2015	Yes	2.35	3.04	5.3	Normal	Good	Good	Good	50-59	Hypertension	Normal	No	Before
Female	48	2015	Yes	3.82	4.4	7.1	Normal	Fairly good	Intermediate	Good	40-49	Prehypertension	Normal	No	Before
Male	36	2015	Yes	2.21	2.6	6.4	Normal	Good	Good	Good	≤39	Prehypertension	Normal	No	Before
Male	67	2015		0	0	6.1	Overweight	Good	Good	Good	60+	Hypertension	Normal	No	Before
Female	58	2015	Yes	2.14	2.41	6.3	Morbid obesity	Good	Good	Good	50-59	Hypertension	Prehypertension	No	Before
Female	52	2015		3.36	3.9	9.2	Overweight	Very poor	Poor	Poor	50-59	Prehypertension	Prehypertension	No	Before
Male	46	2015	Yes	2.57	2.79	9.3	Overweight	Very poor	Poor	Poor	40-49	Prehypertension	Normal	No	Before
Male	66	2015	Yes	4.22	4.87	4.7	Normal	Good	Good	Good	60+	Hypertension	Prehypertension	No	Before
Female	58	2015		1.56	1.79	5.2	Normal	Good	Good	Good	50-59	Hypertension	Normal	No	Before
Female	48	2015		1.84	2.29	4.8	Morbid obesity	Good	Good	Good	40-49	Prehypertension	Prehypertension	No	Before
Male	54	2015	Yes	3.14	3.63	5.9	Overweight	Good	Good	Good	50-59	Normal	Normal	No	Before
Female	54	2015		2.41	2.74	12.5	Overweight	Very poor	Poor	Poor	50-59	Hypertension	Hypertension	No	Before
Female	62	2015	Yes	2.93	3.6	12.3	Normal	Very poor	Poor	Poor	60+	Prehypertension	Hypertension	No	Before
Male	48	2015	Yes	3.39	3.7	11.2	Normal	Very poor	Poor	Poor	40-49	Normal	Normal	No	Before
Male	56	2015	Yes	0.92	1.12	5.2	Normal	Good	Good	Good	50-59	Hypertension	Hypertension	No	Before
Male	44	2015	Yes	4.44	4.8	13.1	Normal	Very poor	Poor	Poor	40-49	Prehypertension	Prehypertension	No	Before
Female	20	2015	Yes	3.01	3.5	12.9	Morbid obesity	Very poor	Poor	Poor	≤39	Prehypertension	Prehypertension	No	Before
Female	38	2015	Yes	5.91	6.4	9.7	Morbid obesity	Very poor	Poor	Poor	≤39	Normal	Prehypertension	No	Before
Female	32	2015		3.28	3.8	4.1	Morbid obesity	Good	Good	Good	≤39	Normal	Normal	No	Before
Male	76	2015	Yes	3.55	4	5.3	Normal	Good	Good	Good	60+	Prehypertension	Normal	No	Before
Male	53	2015	Yes	2.04	2.4	7	Overweight	Fairly good	Intermediate	Good	50-59	Hypertension	Hypertension	No	Before
Female	51	2015	Yes	2.74	3.34	6.3	Normal	Good	Good	Good	50-59	Prehypertension	Prehypertension	No	Before
Male	57	2015	Yes	2.38	3.1	8.8	Normal	Poor	Poor	Poor	50-59	Hypertension	Prehypertension	No	Before
Female	65	2015	Yes	2.5	2.5	9.8	Normal	Very poor	Poor	Poor	60+	Hypertension	Prehypertension	No	Before
Female	49	2015		2.9	3.26	9	Normal	Poor	Poor	Poor	40-49	Prehypertension	Normal	No	Before
Female	46	2015		0	0	8.4	Morbid obesity	Poor	Poor	Poor	40-49	Hypertension	Prehypertension	No	Before
Male	53	2015	Yes	5.32	7.32	9.5	Overweight	Very poor	Poor	Poor	50-59	Hypertension	Hypertension	No	Before
Female	35	2015		3.58	4.25	6.7	Morbid obesity	Good	Good	Good	≤39	Prehypertension	Hypertension	No	Before
Female	75	2015		1.61	2.15	4.6	Morbid obesity	Good	Good	Good	60+	Normal	Normal	No	Before
Female	74	2015	Yes	1.97	2.1	5.5	Underweight	Good	Good	Good	60+	Hypertension	Normal	No	Before
Female	62	2015	Yes	2.8	3.2	5.4	Normal	Good	Good	Good	60+	Hypertension	Normal	No	Before
Female	76	2015		2.14	2.5	10	Amputee	Very poor	Poor	Poor	60+	Prehypertension	Normal	No	Before
Female	35	2015	Yes	3.19	3.55	9.7	Overweight	Very poor	Poor	Poor	≤39	Normal	Normal	No	Before
Female	54	2015		4.1	4.1	9.1	Morbid obesity	Very poor	Poor	Poor	50-59	Normal	Normal	No	Before
Male	43	2015	Yes	4.17	4.8	9.9	Amputee	Very poor	Poor	Poor	40-49	Normal	Normal	No	Before
Female	48	2015	Yes	5.87	6.5	9.6	Overweight	Very poor	Poor	Poor	40-49	Normal	Normal	No	Before
Female	56	2015		1.87	2.54	4.9	Normal	Good	Good	Good	50-59	Prehypertension	Normal	No	Before
Male	54	2015	Yes	1.59	2.15	7	Amputee	Fairly good	Intermediate	Good	50-59	Normal	Hypertension	No	Before
Male	51	2015	Yes	4.49	5.3	5.1	Morbid obesity	Good	Good	Good	50-59	Prehypertension	Normal	No	Before
Female	34	2015	Yes	1.32	1.58	11.8	Amputee	Very poor	Poor	Poor	≤39	Normal	Normal	No	Before
Female	36	2015	Yes	2.84	3.2	4.4	Overweight	Good	Good	Good	≤39	Hypertension	Normal	No	Before
Female	42	2015	Yes	4.85	5.3	11.6	Morbid obesity	Very poor	Poor	Poor	40-49	Hypertension	Prehypertension	No	Before
Male	69	2015	Yes	1.88	2.73	6.3	Amputee	Good	Good	Good	60+	Hypertension	Normal	No	Before
Female	71	2015	Yes	4.18	4.7	4.9	Overweight	Good	Good	Good	60+	Normal	Normal	No	Before
Female	42	2015	Yes	1.92	2.46	4.5	Normal	Good	Good	Good	40-49	Hypertension	Normal	No	Before
Female	68	2015	Yes	1.92	2.49	5.8	Overweight	Good	Good	Good	60+	Hypertension	Normal	No	Before
Female	47	2015	Yes	5.1	5.1	5	Normal	Good	Good	Good	40-49	Prehypertension	Hypertension	No	Before
Male	65	2015	Yes	5.31	6.88	17.4	Morbid obesity	Very poor	Poor	Poor	60+	Prehypertension	Hypertension	No	Before
Male	52	2015		3.55	4.86	7.3	Overweight	Fairly good	Intermediate	Good	50-59	Prehypertension	Normal	No	Before
Male	64	2015	Yes	4.1	5	10.3	Overweight	Very poor	Poor	Poor	60+	Hypertension	Hypertension	No	Before
Male	70	2015	Yes	4.8	5.7	6.9	Overweight	Good	Good	Good	60+	Hypertension	Prehypertension	No	Before
Female	75	2015	Yes	6.27	6.27	9.2	Normal	Very poor	Poor	Poor	60+	Prehypertension	Normal	No	Before
Female	62	2015		2.65	3.05	4.7	Amputee	Good	Good	Good	60+	Normal	Normal	No	Before
Female	79	2015		3.32	3.9	6.3	Normal	Good	Good	Good	60+	Hypertension	Hypertension	No	Before
Male	54	2015	Yes	3	3	6	Normal	Good	Good	Good	50-59	Prehypertension	Hypertension	No	Before
Male	53	2015	Yes	1.97	2.96	9.7	Amputee	Very poor	Poor	Poor	50-59	Prehypertension	Hypertension	No	Before
Male	59	2015	Yes	2.9	3.44	6.2	Normal	Good	Good	Good	50-59	Prehypertension	Normal	No	Before
Female	59	2015	Yes	3.4	3.6	5.2	Normal	Good	Good	Good	50-59	Prehypertension	Normal	No	Before
Female	62	2015	Yes	2.32	2.5	4.6	Normal	Good	Good	Good	60+	Hypertension	Normal	No	Before
Female	72	2015	Yes	2.7	2.9	5.1	Overweight	Good	Good	Good	60+	Prehypertension	Prehypertension	No	Before
Female	47	2015	Yes	4.06	4.5	7.5	Morbid obesity	Fairly good	Intermediate	Good	40-49	Prehypertension	Normal	No	Before
Female	25	2015		4.9	4.9	7.8	Morbid obesity	Fairly good	Intermediate	Good	≤39	Normal	Normal	No	Before
Female	57	2015	Yes	3.51	3.73	10.2	Normal	Very poor	Poor	Poor	50-59	Prehypertension	Prehypertension	No	Before
Male	67	2015	Yes	3.23	3.5	5.6	Overweight	Good	Good	Good	60+	Hypertension	Hypertension	No	Before
Male	69	2015		3.17	3.6	7	Morbid obesity	Fairly good	Intermediate	Good	60+	Hypertension	Normal	No	Before
Female	56	2015	Yes	4.6	5.1	5.1	Overweight	Good	Good	Good	50-59	Hypertension	Normal	No	Before
Male	56	2015	Yes	3.59	4.1	6.8	Amputee	Good	Good	Good	50-59	Hypertension	Hypertension	No	Before
Male	54	2015	Yes	2.03	2.47	6.5	Overweight	Good	Good	Good	50-59	Prehypertension	Prehypertension	No	Before
Female	47	2015	Yes	2.3	2.7	11.2	Overweight	Very poor	Poor	Poor	40-49	Normal	Normal	No	Before
Male	82	2015		2.57	3.2	4.6	Normal	Good	Good	Good	60+	Normal	Normal	No	Before
Female	53	2015	Yes	1.3	1.45	6.9	Morbid obesity	Good	Good	Good	50-59	Normal	Normal	No	Before
Female	63	2015	Yes	4.42	5.18	6.8	Morbid obesity	Good	Good	Good	60+	Hypertension	Normal	No	Before
Male	67	2015	Yes	2.24	3	6.9	Normal	Good	Good	Good	60+	Hypertension	Hypertension	No	Before
Female	52	2015	Yes	1.92	2.3	4.2	Amputee	Good	Good	Good	50-59	Hypertension	Prehypertension	No	Before
Female	36	2015		0	0	9.6	Overweight	Very poor	Poor	Poor	≤39	Prehypertension	Normal	No	Before
Male	74	2015	Yes	4.27	4.51	5.3	Morbid obesity	Good	Good	Good	60+	Hypertension	Normal	No	Before
Female	38	2015	Yes	3.04	3.33	4.9	Normal	Good	Good	Good	≤39	Hypertension	Normal	No	Before
Female	52	2015	Yes	4.5	4.5	4.5	Morbid obesity	Good	Good	Good	50-59	Prehypertension	Prehypertension	No	Before
Female	56	2015	Yes	2.6	2.6	5.2	Morbid obesity	Good	Good	Good	50-59	Normal	Prehypertension	No	Before
Male	47	2015	Yes	1.62	2.22	7	Overweight	Fairly good	Intermediate	Good	40-49	Hypertension	Prehypertension	No	Before
Male	36	2015	Yes	2.76	3.17	10.5	Normal	Very poor	Poor	Poor	≤39	Normal	Normal	No	Before
Female	59	2015	Yes	3.93	4.38	18.8	Amputee	Very poor	Poor	Poor	50-59	Hypertension	Hypertension	No	Before
Female	39	2015	Yes	3.9	3.9	4.9	Overweight	Good	Good	Good	≤39	Hypertension	Prehypertension	No	Before
Male	63	2015	Yes	3.7	4.39	7.2	Morbid obesity	Fairly good	Intermediate	Good	60+	Hypertension	Prehypertension	No	Before
Male	48	2015	Yes	3.24	3.96	10.1	Morbid obesity	Very poor	Poor	Poor	40-49	Hypertension	Normal	No	Before
Female	39	2015	Yes	1.31	2.73	8.1	Overweight	Poor	Poor	Poor	≤39	Prehypertension	Normal	No	Before
Female	63	2015		1.05	1.5	6.3	Overweight	Good	Good	Good	60+	Hypertension	Prehypertension	No	Before
Female	58	2015		3.44	3.95	7.9	Normal	Fairly good	Intermediate	Good	50-59	Prehypertension	Normal	No	Before
Female	42	2015	Yes	3.54	4.3	7.2	Normal	Fairly good	Intermediate	Good	40-49	Prehypertension	Normal	No	Before
Male	47	2015		2.97	3.61	7.5	Normal	Fairly good	Intermediate	Good	40-49	Prehypertension	Prehypertension	No	Before
Female	37	2015	Yes	4.56	5.44	8.7	Morbid obesity	Poor	Poor	Poor	≤39	Prehypertension	Normal	No	Before
Female	38	2015	Yes	5.62	6.9	7	Morbid obesity	Fairly good	Intermediate	Good	≤39	Normal	Normal	No	Before
Male	65	2015	Yes	2.58	3	11.2	Morbid obesity	Very poor	Poor	Poor	60+	Prehypertension	Normal	No	Before
Female	43	2015	Yes	2.19	3.41	7.8	Overweight	Fairly good	Intermediate	Good	40-49	Normal	Normal	No	Before
Female	54	2015		4.21	4.7	6.3	Overweight	Good	Good	Good	50-59	Normal	Normal	No	Before
Male	44	2015	Yes	2.76	3.12	8	Overweight	Poor	Poor	Poor	40-49	Prehypertension	Normal	No	Before
Female	47	2015	Yes	4.2	4.2	5.3	Normal	Good	Good	Good	40-49	Prehypertension	Normal	No	Before
Female	54	2015	Yes	3.53	3.53	6.5	Overweight	Good	Good	Good	50-59	Normal	Normal	No	Before
Male	54	2015	Yes	1.5	1.5	6.1	Normal	Good	Good	Good	50-59	Normal	Normal	No	Before
Female	67	2015		4.31	5.04	5.9	Amputee	Good	Good	Good	60+	Hypertension	Normal	No	Before
Female	45	2015	Yes	2.2	2.93	4.2	Morbid obesity	Good	Good	Good	40-49	Hypertension	Prehypertension	No	Before
Female	55	2015	Yes	4.44	5.45	6.6	Morbid obesity	Good	Good	Good	50-59	Hypertension	Prehypertension	No	Before
Female	65	2015	Yes	3.34	4.2	7.5	Morbid obesity	Fairly good	Intermediate	Good	60+	Hypertension	Prehypertension	No	Before
Male	54	2015	Yes	5.4	6.52	8	Normal	Poor	Poor	Poor	50-59	Prehypertension	Normal	No	Before
Female	41	2015	Yes	1.76	2.7	4.5	Amputee	Good	Good	Good	40-49	Prehypertension	Prehypertension	No	Before
Female	58	2015	Yes	3.12	3.49	4.9	Underweight	Good	Good	Good	50-59	Prehypertension	Normal	No	Before
Female	62	2015	Yes	2.06	2.45	7.1	Underweight	Fairly good	Intermediate	Good	60+	Prehypertension	Normal	No	Before
Female	51	2015		2.75	3.2	4.6	Morbid obesity	Good	Good	Good	50-59	Hypertension	Hypertension	No	Before
Female	70	2015	Yes	2.94	2.94	4.6	Morbid obesity	Good	Good	Good	60+	Hypertension	Hypertension	No	Before
Male	44	2015	Yes	2.99	3.53	10.2	Morbid obesity	Very poor	Poor	Poor	40-49	Hypertension	Hypertension	No	Before
Female	35	2015	Yes	3.7	3.7	6.5	Morbid obesity	Good	Good	Good	≤39	Hypertension	Normal	No	Before
Male	48	2015	Yes	2.78	3	4	Normal	Good	Good	Good	40-49	Prehypertension	Normal	No	Before
Male	48	2015	Yes	1.58	1.8	13.1	Normal	Very poor	Poor	Poor	40-49	Normal	Normal	No	Before
Female	22	2015	Yes	4.79	5.2	14.8	Normal	Very poor	Poor	Poor	≤39	Prehypertension	Normal	No	Before
Female	68	2015	Yes	4.13	4.4	7.7	Amputee	Fairly good	Intermediate	Good	60+	Hypertension	Hypertension	No	Before
Female	76	2016		2.95	3.4	7	Normal	Fairly good	Intermediate	Good	60+	Prehypertension	Hypertension	No	Before
Female	65	2016		1.17	1.7	12.2	Amputee	Very poor	Poor	Poor	60+	Hypertension	Prehypertension	No	Before
Female	51	2016	Yes	2.03	2.44	11.2	Morbid obesity	Very poor	Poor	Poor	50-59	Normal	Hypertension	No	Before
Female	43	2016	Yes	2.64	3	7.4	Amputee	Fairly good	Intermediate	Good	40-49	Prehypertension	Normal	No	Before
Female	65	2016	Yes	4.56	5.45	8.9	Overweight	Poor	Poor	Poor	60+	Prehypertension	Prehypertension	No	Before
Male	72	2016		0	0	5.3	Morbid obesity	Good	Good	Good	60+	Hypertension	Hypertension	No	Before
Female	52	2016	Yes	3.07	3.3	9	Amputee	Poor	Poor	Poor	50-59	Prehypertension	Normal	No	Before
Female	58	2016	Yes	2.83	3.25	6.5	Morbid obesity	Good	Good	Good	50-59	Normal	Normal	No	Before
Male	20	2016	Yes	2.93	3.24	8.2	Underweight	Poor	Poor	Poor	≤39	Prehypertension	Normal	No	Before
Female	40	2016	Yes	2.25	3.1	7.8	Amputee	Fairly good	Intermediate	Good	40-49	Prehypertension	Normal	No	Before
Male	50	2016	Yes	2.88	3.6	7.3	Underweight	Fairly good	Intermediate	Good	50-59	Normal	Normal	No	Before
Male	59	2016	Yes	3.56	4.5	6.8	Amputee	Good	Good	Good	50-59	Hypertension	Normal	No	Before
Male	64	2016	Yes	1.75	2.2	7.5	Normal	Fairly good	Intermediate	Good	60+	Hypertension	Prehypertension	No	Before
Female	65	2016	Yes	3.68	4.42	6.4	Morbid obesity	Good	Good	Good	60+	Prehypertension	Normal	No	Before
Male	78	2016	Yes	2.3	2.58	10	Morbid obesity	Very poor	Poor	Poor	60+	Hypertension	Prehypertension	No	Before
Female	53	2016	Yes	5.38	5.7	9.9	Morbid obesity	Very poor	Poor	Poor	50-59	Hypertension	Prehypertension	No	Before
Male	63	2016	Yes	4.02	4.6	6.7	Normal	Good	Good	Good	60+	Hypertension	Normal	No	Before
Female	57	2016	Yes	2.94	3.5	6	Morbid obesity	Good	Good	Good	50-59	Normal	Normal	No	Before
Female	46	2016	Yes	7.63	8.3	7.1	Overweight	Fairly good	Intermediate	Good	40-49	Hypertension	Prehypertension	No	Before
Female	54	2016	Yes	4.19	5	13.5	Overweight	Very poor	Poor	Poor	50-59	Hypertension	Hypertension	No	Before
Male	67	2016	Yes	4.08	5.2	8.2	Normal	Poor	Poor	Poor	60+	Prehypertension	Normal	No	Before
Female	65	2016		4.12	4.62	12.3	Morbid obesity	Very poor	Poor	Poor	60+	Prehypertension	Hypertension	No	Before
Female	59	2016		1.67	2.09	6.8	Morbid obesity	Good	Good	Good	50-59	Prehypertension	Normal	No	Before
Male	47	2016		2.39	2.7	5.4	Overweight	Good	Good	Good	40-49	Normal	Normal	No	Before
Female	53	2016		4.03	4.3	4	Overweight	Good	Good	Good	50-59	Hypertension	Hypertension	No	Before
Female	47	2016	Yes	2.4	2.8	6.8	Morbid obesity	Good	Good	Good	40-49	Hypertension	Hypertension	No	Before
Male	44	2016	Yes	2.73	3	9.9	Overweight	Very poor	Poor	Poor	40-49	Prehypertension	Normal	No	Before
Male	60	2016	Yes	3.77	4.4	6.8	Morbid obesity	Good	Good	Good	60+	Hypertension	Hypertension	No	Before
Male	71	2016	Yes	3.45	3.9	9	Overweight	Poor	Poor	Poor	60+	Normal	Normal	No	Before
Male	62	2016	Yes	2.84	3.6	12.5	Normal	Very poor	Poor	Poor	60+	Normal	Normal	No	Before
Female	35	2017	Yes	3.69	4.5	6.1	Normal	Good	Good	Good	≤39	Prehypertension	Hypertension	No	Before
Male	62	2017	Yes	2.66	3.3	6.9	Overweight	Good	Good	Good	60+	Prehypertension	Normal	No	Before
Male	66	2017	Yes	4.65	4.9	7.6	Morbid obesity	Fairly good	Intermediate	Good	60+	Hypertension	Normal	No	Before
Female	45	2017	Yes	2.81	3.3	6.3	Morbid obesity	Good	Good	Good	40-49	Hypertension	Prehypertension	No	Before
Female	67	2017	Yes	3.43	3.72	7.9	Amputee	Fairly good	Intermediate	Good	60+	Hypertension	Hypertension	No	Before
Female	56	2017		3.34	3.63	16.47	Amputee	Very poor	Poor	Poor	50-59	Hypertension	Prehypertension	No	Before
Male	64	2017		4	4	5.9	Overweight	Good	Good	Good	60+	Normal	Normal	No	Before
Female	35	2017	Yes	4.49	5.02	7.3	Morbid obesity	Fairly good	Intermediate	Good	≤39	Hypertension	Prehypertension	No	Before
Female	29	2017		2.43	3.15	5.5	Morbid obesity	Good	Good	Good	≤39	Prehypertension	Prehypertension	No	Before
Female	75	2017	Yes	5.49	6.3	5.7	Morbid obesity	Good	Good	Good	60+	Prehypertension	Normal	No	Before
Female	63	2017		0	0	8.7	Amputee	Poor	Poor	Poor	60+	Prehypertension	Prehypertension	No	Before
Male	47	2017	Yes	4.26	4.84	4.9	Overweight	Good	Good	Good	40-49	Hypertension	Prehypertension	No	Before
Male	57	2017	Yes	2.85	3.43	15.6	Overweight	Very poor	Poor	Poor	50-59	Normal	Normal	No	Before
Female	63	2017		1.89	2.43	13.1	Overweight	Very poor	Poor	Poor	60+	Normal	Normal	No	Before
Male	59	2017	Yes	3.86	4.9	5.2	Amputee	Good	Good	Good	50-59	Normal	Normal	No	Before
Female	53	2017	Yes	3.45	4.39	5.9	Morbid obesity	Good	Good	Good	50-59	Prehypertension	Normal	No	Before
Female	42	2017	Yes	3.88	4.6	4.2	Overweight	Good	Good	Good	40-49	Normal	Prehypertension	No	Before
Male	56	2017	Yes	2.66	3.17	5.4	Morbid obesity	Good	Good	Good	50-59	Hypertension	Hypertension	No	Before
Male	32	2017	Yes	3.82	4.07	8.1	Morbid obesity	Poor	Poor	Poor	≤39	Prehypertension	Hypertension	No	Before
Female	69	2017	Yes	5.24	6	9.1	Overweight	Very poor	Poor	Poor	60+	Normal	Normal	No	Before
Male	58	2017	Yes	2.36	2.67	5	Morbid obesity	Good	Good	Good	50-59	Prehypertension	Normal	No	Before
Female	62	2017	Yes	2.18	2.59	5.4	Morbid obesity	Good	Good	Good	60+	Prehypertension	Normal	No	Before
Female	36	2017	Yes	3.28	4.14	6.1	Overweight	Good	Good	Good	≤39	Hypertension	Prehypertension	No	Before
Male	45	2017		3.76	4.41	15	Amputee	Very poor	Poor	Poor	40-49	Prehypertension	Prehypertension	No	Before
Female	44	2017		1.78	2.9	13.7	Morbid obesity	Very poor	Poor	Poor	40-49	Normal	Normal	No	Before
Male	49	2017	Yes	1.25	2.02	6	Morbid obesity	Good	Good	Good	40-49	Prehypertension	Prehypertension	No	Before
Female	52	2017	Yes	4.5	5.23	4	Normal	Good	Good	Good	50-59	Normal	Normal	No	Before
Female	42	2017	Yes	5.13	5.8	4.9	Morbid obesity	Good	Good	Good	40-49	Hypertension	Prehypertension	No	Before
Female	54	2017	Yes	4.21	4.72	6.7	Morbid obesity	Good	Good	Good	50-59	Hypertension	Hypertension	No	Before
Female	36	2017	Yes	1.88	2.31	14.4	Morbid obesity	Very poor	Poor	Poor	≤39	Normal	Hypertension	No	Before
Female	62	2017		1.92	2.57	5.5	Morbid obesity	Good	Good	Good	60+	Hypertension	Hypertension	No	Before
Female	38	2017		3.57	4.15	5	Morbid obesity	Good	Good	Good	≤39	Prehypertension	Normal	No	Before
Female	57	2017	Yes	2.68	3.08	7.7	Overweight	Fairly good	Intermediate	Good	50-59	Prehypertension	Normal	No	Before
Male	65	2017		3.79	4.4	5.7	Normal	Good	Good	Good	60+	Normal	Normal	No	Before
Male	58	2017		3.47	3.77	12.3	Overweight	Very poor	Poor	Poor	50-59	Normal	Normal	No	Before
Male	44	2017		0	0	11.5	Overweight	Very poor	Poor	Poor	40-49	Prehypertension	Normal	No	Before
Male	58	2017	Yes	3.22	3.22	5.3	Overweight	Good	Good	Good	50-59	Normal	Normal	No	Before
Female	58	2017	Yes	4.24	4.6	9.6	Overweight	Very poor	Poor	Poor	50-59	Hypertension	Prehypertension	No	Before
Female	57	2017		1.87	1.87	4.8	Morbid obesity	Good	Good	Good	50-59	Hypertension	Hypertension	No	Before
Male	62	2017	Yes	2.35	2.7	11.1	Morbid obesity	Very poor	Poor	Poor	60+	Prehypertension	Prehypertension	No	Before
Female	70	2017		4.35	5.43	5.8	Overweight	Good	Good	Good	60+	Hypertension	Prehypertension	No	Before
Female	48	2017		2.55	3	8	Overweight	Poor	Poor	Poor	40-49	Prehypertension	Normal	No	Before
Male	38	2017	Yes	2.25	2.7	13.7	Normal	Very poor	Poor	Poor	≤39	Normal	Normal	No	Before
Male	45	2017	Yes	0	0	9.6	Normal	Very poor	Poor	Poor	40-49	Normal	Normal	No	Before
Female	61	2017	Yes	4.24	4.72	9.3	Amputee	Very poor	Poor	Poor	60+	Prehypertension	Prehypertension	No	Before
Male	55	2017	Yes	4.04	4.51	8.6	Overweight	Poor	Poor	Poor	50-59	Hypertension	Hypertension	No	Before
Female	58	2017	Yes	2.9	3.2	11.5	Morbid obesity	Very poor	Poor	Poor	50-59	Normal	Normal	No	Before
Female	36	2017	Yes	4.84	5.2	7.7	Normal	Fairly good	Intermediate	Good	≤39	Hypertension	Prehypertension	No	Before
Female	49	2017	Yes	1.68	2.49	5.6	Amputee	Good	Good	Good	40-49	Hypertension	Prehypertension	No	Before
Female	50	2017		1.65	2.13	10	Amputee	Very poor	Poor	Poor	50-59	Hypertension	Hypertension	No	Before
Male	72	2017	Yes	4.33	5	12.7	Overweight	Very poor	Poor	Poor	60+	Hypertension	Prehypertension	No	Before
Female	51	2017	Yes	3.75	4.2	14.8	Morbid obesity	Very poor	Poor	Poor	50-59	Hypertension	Hypertension	No	Before
Male	67	2017	Yes	2.64	3	9	Overweight	Poor	Poor	Poor	60+	Hypertension	Prehypertension	No	Before
Male	67	2017	Yes	1.59	1.9	9.1	Overweight	Very poor	Poor	Poor	60+	Prehypertension	Normal	No	Before
Female	59	2017	Yes	3.99	4.8	6.7	Morbid obesity	Good	Good	Good	50-59	Prehypertension	Prehypertension	No	Before
Female	68	2017	Yes	4.86	5.35	6.9	Overweight	Good	Good	Good	60+	Normal	Normal	No	Before
Male	56	2017	Yes	5	5.89	9.4	Overweight	Very poor	Poor	Poor	50-59	Prehypertension	Prehypertension	No	Before
Female	45	2017	Yes	5.39	5.39	8.1	Overweight	Poor	Poor	Poor	40-49	Prehypertension	Prehypertension	No	Before
Female	58	2017	Yes	2.33	2.87	5.2	Normal	Good	Good	Good	50-59	Hypertension	Hypertension	No	Before
Male	62	2017	Yes	2.66	3.33	7.2	Normal	Fairly good	Intermediate	Good	60+	Hypertension	Hypertension	No	Before
Female	72	2017	Yes	4.07	4.7	6.7	Morbid obesity	Good	Good	Good	60+	Hypertension	Prehypertension	No	Before
Female	54	2017		4.33	5.08	4.9	Amputee	Good	Good	Good	50-59	Hypertension	Prehypertension	No	Before
Male	64	2017		2.4	2.8	11.7	Overweight	Very poor	Poor	Poor	60+	Prehypertension	Prehypertension	No	Before
Female	33	2017	Yes	2.83	3.67	5.4	Overweight	Good	Good	Good	≤39	Prehypertension	Normal	No	Before
Female	39	2017	Yes	3.56	4.1	5.3	Morbid obesity	Good	Good	Good	≤39	Hypertension	Hypertension	No	Before
Male	67	2017	Yes	1.1	1.37	6	Amputee	Good	Good	Good	60+	Prehypertension	Normal	No	Before
Female	46	2017	Yes	3.35	3.8	6.4	Morbid obesity	Good	Good	Good	40-49	Normal	Normal	No	Before
Female	56	2017		2.08	2.48	5.8	Morbid obesity	Good	Good	Good	50-59	Normal	Normal	No	Before
Female	52	2017	Yes	2.64	3.29	8.3	Overweight	Poor	Poor	Poor	50-59	Hypertension	Hypertension	No	Before
Male	47	2017	Yes	1.57	1.9	11.3	Amputee	Very poor	Poor	Poor	40-49	Hypertension	Normal	No	Before
Female	38	2017	Yes	1.9	1.9	8	Amputee	Poor	Poor	Poor	≤39	Hypertension	Normal	No	Before
Male	68	2017	Yes	2.72	3.3	7.7	Normal	Fairly good	Intermediate	Good	60+	Hypertension	Hypertension	No	Before
Male	43	2017	Yes	1.52	2.19	6.1	Overweight	Good	Good	Good	40-49	Hypertension	Hypertension	No	Before
Female	46	2017	Yes	4.25	5.27	8	Normal	Poor	Poor	Poor	40-49	Normal	Normal	No	Before
Female	66	2017	Yes	2.27	3.74	12.7	Morbid obesity	Very poor	Poor	Poor	60+	Hypertension	Prehypertension	No	Before
Female	72	2017	Yes	4.63	5.3	9.6	Overweight	Very poor	Poor	Poor	60+	Hypertension	Prehypertension	No	Before
Female	38	2017	Yes	3.57	4.15	4.8	Normal	Good	Good	Good	≤39	Prehypertension	Normal	No	Before
Female	57	2017		2.68	3.08	9.6	Overweight	Very poor	Poor	Poor	50-59	Prehypertension	Normal	No	Before
Female	46	2017	Yes	2.1	2.87	9.9	Morbid obesity	Very poor	Poor	Poor	40-49	Normal	Normal	No	Before
Female	65	2017	Yes	4.21	4.83	6.2	Morbid obesity	Good	Good	Good	60+	Prehypertension	Prehypertension	No	Before
Male	55	2017	Yes	2.74	3.05	11.8	Normal	Very poor	Poor	Poor	50-59	Hypertension	Normal	No	Before
Male	59	2017	Yes	2.36	2.67	6	Morbid obesity	Good	Good	Good	50-59	Prehypertension	Normal	No	Before
Female	54	2017	Yes	5.13	5.8	4	Morbid obesity	Good	Good	Good	50-59	Hypertension	Prehypertension	No	Before
Female	36	2017	Yes	4.22	4.73	5.1	Morbid obesity	Good	Good	Good	≤39	Hypertension	Hypertension	No	Before
Male	67	2017		3.34	3.63	16.8	Morbid obesity	Very poor	Poor	Poor	60+	Hypertension	Prehypertension	No	Before
Female	56	2017	Yes	3.08	3.66	5.4	Overweight	Good	Good	Good	50-59	Hypertension	Prehypertension	No	Before
Female	75	2017		4.21	4.72	8.1	Normal	Poor	Poor	Poor	60+	Hypertension	Hypertension	No	Before
Female	61	2017	Yes	1.58	1.92	5.1	Normal	Good	Good	Good	60+	Prehypertension	Normal	No	Before
Male	52	2017	Yes	3.82	4.18	7.4	Normal	Fairly good	Intermediate	Good	50-59	Prehypertension	Prehypertension	No	Before
Male	18	2017	Yes	2.03	2.82	4.1	Normal	Good	Good	Good	≤39	Hypertension	Hypertension	No	Before
Female	57	2017	Yes	5.78	6.85	6.1	Normal	Good	Good	Good	50-59	Hypertension	Prehypertension	No	Before
Female	61	2017	Yes	0	0	10.6	Overweight	Very poor	Poor	Poor	60+	Prehypertension	Normal	No	Before
Female	66	2017	Yes	2.9	2.9	10.2	Normal	Very poor	Poor	Poor	60+	Hypertension	Prehypertension	No	Before
Female	59	2017	Yes	2.11	2.39	4.5	Overweight	Good	Good	Good	50-59	Prehypertension	Normal	No	Before
Female	66	2017	Yes	1.98	2.3	6.9	Overweight	Good	Good	Good	60+	Prehypertension	Normal	No	Before
Male	39	2017	Yes	5.81	6.22	12.3	Normal	Very poor	Poor	Poor	≤39	Prehypertension	Normal	No	Before
Male	68	2017	Yes	5.66	5.9	7.4	Overweight	Fairly good	Intermediate	Good	60+	Prehypertension	Normal	No	Before
Female	67	2017	Yes	3.05	3.8	9.8	Morbid obesity	Very poor	Poor	Poor	60+	Hypertension	Normal	No	Before
Female	67	2017	Yes	1.5	2.07	12.3	Morbid obesity	Very poor	Poor	Poor	60+	Hypertension	Prehypertension	No	Before
[truncated: 594 more rows]
